# Supplementary material for: Automatic emotion recognition in healthcare data using supervised machine learning
Source: PeerJ Comput Sci. 2021 Dec 15;7:e751. doi: 10.7717/peerj-cs.751 (PMC8725656; doi:10.7717/peerj-cs.751)
Supplement: Supplemental Information 1 [file peerj-cs-07-751-s001.csv]

Text	Label	Angry	Happy	Excited	Fear	Sad	Bored	Final_Emotion
infectious diseases kill 2826 china frontier post january 1 2019 beijing xinhua total 2 826 people died result infectious diseases china november according statistics released national health commission 636 722 cases infectious diseases reported last month one case cholera reported november cases plague reported fatalities caused diseases reported commission said cholera plague classified class i…	Other	0.341729888	0.073401368	0.122290544	0.176315992	0.240875871	0.045386337	Angry
indonesia seeks reassure hiv patients drug supplies agencies january 14 2019 indonesiaâs health ministry sought reassure hiv patients sufficient antiretroviral arv drugs available treatment hospitals run supplies least 29 hospitals health centers indonesia exhausted stocks particular type arv known fixeddose combination tenofovir lamivudin efavirens tle aditya wardhana indonesia aids coalition no…	HIV/AIDS	0.097630325	0.27617456	0.337327884	0.176578107	0.112289124	0	Excited
campaign focuses stopping hiv stigma among latinx community campaign focuses stopping hiv stigma among latinx community usa english oct 15 2019 14 37 et share article washington oct 15 2019 prnewswirehispanic pr wire pinyon foundation partnered centers disease control prevention cdc launch new spanishlanguage campaign focused confronting hiv stigma aims encourage community work together helping p…	HIV/AIDS	0.164634638	0.235089109	0.250611685	0.213802539	0.10915835	0.026703679	Excited
world tobacco day tomorrow world tobacco day tomorrow joint efforts stressed reduce cancer cases caused smoking correspondent lahore âsmoking global health threat affecting developed also underdeveloped poverty stricken third world countries although continuing awareness topic one form producing promising results still estimated quarter world population using tobacco formâ said dr faheem butt con…	Other	0.250243585	0.146863803	0.282640676	0.155783863	0.126835941	0.037632132	Excited
dengue fever may move places listen dengue fever may move places rawalpindi none private public sector healthcare facilities including three teaching hospitals town received significant number dengue fever suspects far year still may hit population region coming weeks infection already claimed least three lives karachi year data collected âthe newsâ saturday revealed date department infectious di…	Dengue	0.190909254	0.049578362	0.049432568	0.414800919	0.256370358	0.038908539	Fear
285 new cases dengue reported turbat balochistan inp april 15 2019 balochistan government apparently failed control spread dengue virus 285 new cases emerged turbat city province last two weeks according district health officer dho overall 528 cases reported last 35 months situation could worsened new spell rain many parts balochistan increases outbreak mosquitoborne single positivestranded rna v…	Dengue	0.52969303	0.042201679	0.059981227	0.135820645	0.201002227	0.031301193	Angry
air pollution life death trap daily times august 22 2019 sir heinous attempted actions humans brought results intensifying tendency polluted every creative almighty allah including perspective ecosystem earth another disaster faced research came air pollution owns bad smoking cigarette pack per day indeed ozone natural cover earth safeguard hazardous gases present ecosystem deflected fast cars co…	Other	0.315850579	0.099883462	0.151717785	0.149744423	0.241353453	0.041450298	Angry
karachi dengue fever claim another life frontier post may 14 2019 fp report karachi 61yearold woman died dengue fever private hospital karachi total number deaths fatal fever karachi reached two according details deceased woman identified balqees bin qasim locality karachi toll infected patients city reached 484 since beginning year according dengue surveillance cell total number 74 dengue cases …	Dengue	0.218747568	0.045427325	0.077083782	0.339317154	0.299060091	0.020364081	Fear
almost 30 uk men sex men likely use prep available news hivaids almost 30 uk men sex men likely use prep available research shows estimated 500 000 men sex men europe would likely use preexposure hiv prophylaxis made available source shutterstockcom uk prep gap around 20 â higher european average 174 10 men sex men msm uk take preexposure hiv prophylaxis prep compared almost 30 say would âvery li…	HIV/AIDS	0.177556521	0.058130713	0.091913329	0.302484326	0.248734208	0.121180903	Fear
antidengue measures urged frontier post may 27 2019 fp report rawalpindi chief executive officer district health authority dr rashid mehmood khan urged public prevent accumulation stagnant water rain outdoor household settings guard mosquitoborne diseases including dengue fever df talking media ceo said though dengue case detected year 2019 need remain vigilant prevent spread dengue larvae summer…	Dengue	0.229020244	0.239275187	0.24606483	0.143686393	0.124730527	0.017222818	Excited
china rolls plan controlling hiv transmission china rolls plan controlling hiv transmission 1 20191015 10 23 26xinhua editor gu liping ecns app download doctor puts disposable operating coat surgery starts perform surgery aids patient henan infectious disease hospital zhengzhou capital central china henan province july 31 2019 xinhuali china rolled plan control hiv transmission bid keep hivaids p…	HIV/AIDS	0.163814603	0.157130222	0.2291204	0.251698372	0.157294093	0.040942311	Fear
antidengue walk listen antidengue walk lakki marwat district administration support health department held antidengue walk district headquarters complex tajazai raise awareness among people dangers disease deputy commissioner jehangir azam wazir led walk started office culminated point passing road front government departmentsâ buildings government employees people different walks life attendance…	Dengue	0.149612595	0.316357687	0.352061834	0.116953934	0.054702139	0.010311811	Excited
dengue outbreak peshawar listen dengue outbreak peshawar peshawar peshawar high court phc wednesday sought report national accountability bureau nab khyber pakhtunkhwa use substandard vaccine dengue outbreak 2017 provincial capital parts province division bench comprising justice qaiser rashid khan justice ishtiaq ibrahim directed national accountability bureau prosecutor produce inquiry report u…	Dengue	0.215582232	0.114860394	0.148748328	0.283307117	0.211996623	0.025505306	Fear
business newspaper note updated 7 30 pkt every morning popular	Other	0.11991863	0.250967855	0.310847027	0.158787667	0.106756786	0.052722036	Excited
china rolls plan curb hiv transmission china â â nation â â china rolls plan controlling hiv transmission email xinhua october 15 2019 adjust font size china rolled plan control hiv transmission bid keep hivaids prevalence country low level threeyear plan made national health commission nine government departments sets number goals raising awareness hiv prevention control educating people avoidin…	HIV/AIDS	0.143511788	0.239632131	0.301186482	0.175378747	0.10042666	0.039864192	Excited
andrew strauss appointed ecbâs cricket committee chairman frontier post september 14 2019 london agencies former england captain andrew strauss back england wales cricket board ecb cricket committee chairman drive development game levels part new role 42yearold knighted tuesday stepped ecbâs director cricket last year support late wife ruthâs cancer battle replaced former england spinner ashley g…	Other	0.161278461	0.31473526	0.286203093	0.113819142	0.083534092	0.040429952	Happy
2019 â able ameliorate healthcare system partii tarik alam solangi january 14 2019 said healthcare system country based four main stakeholders individuals health professionals private markets state anyone falls behind doesnât participate betterment system cease exist itâs joint responsibility stakeholders commit betterment healthcare system greater good humanity firstly prevention starts individu…	Other	0.260548094	0.181747762	0.261775303	0.135676516	0.126448478	0.033803848	Excited
spit reflects cooking farming licking spit reflects cooking farming licking october 17th 2019 posted marcene robinsonbuffalo free share article attribution 40 international license tags university buffalo eating meat cooked food two million years may helped humans shift great ape relatives evidence saliva according new research research shows human dietâa result increased meat consumption cooking…	Other	0.071754699	0.348495998	0.420510219	0.11540867	0.026035023	0.017795391	Excited
four children found hiv positive shikarpur listen four children found hiv positive shikarpur sukkur hiv outbreak divisional commissioner larkana muhammad saleem raza khuhro ordered concerned authorities set blood screening camps across division also ordered seal unregistered clinics barbershops practising hygiene substandard medical labs least four cases hiv children surfaced shikarpur monday scr…	HIV/AIDS	0.111548915	0.103166815	0.142690333	0.435440488	0.20715345	0	Fear
waste cooking oil daily times april 1 2019 sir pakora smosa fried fish shops many hotels canteen holder use cooking oil frying purposes 30 days latest research shows oil used twice frying foods increases risk cancer people donât know danger spoiled oil moreover fryingfood shopkeepers use fabricated standards cooking oil made animal fats similar could danger health humble request concerned authori…	Other	0.357911162	0.085474005	0.07283075	0.162291731	0.22817445	0.093317902	Angry
hepatitis virus found drinking water pa told listen hepatitis virus found drinking water pa told lahore punjab assembly speaker chaudhry pervaiz elahi wednesday barred law minister raja basharat briefing media initial inquiry report cold blooded killings family ctd officials sahiwal speaker issued directives criticism opposition members particularly former pa speaker rana iqbal dr mazhar complain…	Hepatitis	0.22617092	0.05992041	0.122648169	0.327750884	0.230847789	0.032661828	Fear
global warming triggering recrudescence mosquitoborne diseases dr muhammad uzair mukhtar august 24 2019 oft times hold opinion regarding global warming terms extreme weather brunt global warming augments far beyond natural disasters global warming forged new threats human exposure mosquitoborne diseases mbds ie diseases transmitted humans bites mosquitoes carry diseasecausing pathogens global war…	Other	0.237050347	0.23727874	0.26543582	0.132739007	0.10589313	0.021602955	Excited
man critical set fire enmity listen man critical set fire enmity lahor unidentified suspects set man fire enmity green town police limits monday rescue 1122 shifted victim hospital treatment victim identified faisal doctors said victimâs body burnt 45 percent kept alive artificial breathing system police reached scene collected evidence investigation underway medcial camp directions dig operation…	Other	0.379106312	0.091242977	0.167365399	0.133895822	0.172625391	0.0557641	Angry
dengue awareness drive tees tarlai listen dengue awareness drive tees tarlai islamabad public awareness campaign prevention dengue fever launched thursday capitalâs rural area tarlai minister health aamer mehmood kiani chief guest âin order achieve denguefree society campaign educate masses necessary indoor outdoor preventive measures taken across various locations city plan action field activiti…	Dengue	0.132470324	0.271695082	0.243470021	0.184417666	0.137403007	0.0305439	Happy
rwmc albayrak launch cleanliness drive pirwadhai listen rwmc albayrak launch cleanliness drive pirwadhai rawalpindi per orders chief executive officer rwmc joint campaign launched rwmc albayrak general bus stand pirwadhai raise awareness spread dengue fever maintenance cleanliness says press release campaign communications team stepped every shop talked sellers buyers stop mosquito breeding sprea…	Dengue	0.113043201	0.34411343	0.424306723	0.065137886	0.032271338	0.021127422	Excited
research raises hopes eradication malaria frontier post january 23 2019 monitoring desk stockholm major global successes battle malaria positive trend stalled around 2015âapart zanzibar east africa disease increasingly rare new study published bmc medicine researchers karolinska institutet sweden explain show new strategies needed eradicate disease one problems change mosquito behaviour selection…	Malaria	0.245955783	0.21504675	0.212689573	0.14228964	0.151971272	0.032046983	Angry
14th surgical week colorectal diseases ends listen 14th surgical week colorectal diseases ends 14th surgical week colorectal diseases concluded jinnah postgraduate medical center jpmc thursday top line european surgeons performed right live surgeries witnessed hundreds pakistani surgeons six cities country last four days âwe carried eight surgeries treatment colon rectal cancers hemorrhoids repai…	Other	0.15337117	0.095320472	0.116582175	0.438112798	0.142924567	0.053688819	Fear
curative healthcare frontier post june 14 2019 khyber pukhtunkhwa government issued instructions districts health officers medical superintendents nine districts make arrangements treatment people may suffer seasonal diseases aftermath premonsoon rains summer season also heading towards climax like previous years dengue mosquito may spread dengue fever lashmania fever brought control preventive m…	Dengue	0.391804539	0.076760839	0.192817944	0.137783236	0.176332433	0.024501009	Angry
senior journalist grieved listen senior journalist grieved lahore noted textile engineer ahmad shafi ghauri younger brother aamir ghauri editor news rawalpindi passed away yesterday lahore losing yearlong fight cancer 51 namazejanaza offered jumma prayers 105b revenue employees cooperative housing society lahore today lahore noted textile engineer ahmad shafi ghauri younger brother aamir ghauri e…	Other	0.209338967	0.173636232	0.194700364	0.073711343	0.337785312	0.010827783	Sad
jakarta declares dengue fever alert frontier post january 29 2019 ricky mohammad nugrahaâ jakarta jakarta health agency declared dengue fever dbd alert light increased number dengue cases capital âthe alert status prevent cases growing â widyastuti told press conference office central jakarta today january 28 2019 explained currently 613 recorded cases dbd january 27 2019 â 231 cases south jakart…	Dengue	0.120222093	0.167679152	0.100907588	0.346790689	0.264400478	0	Fear
hepatitis cases rise lahore listen hepatitis cases rise lahore lahore alarming sudden surge witnessed hepatitis cases different parts provincial metropolis contaminated water supply emerging primary cause growing number cases shortage hepamerz prescribed liver disease also reported different parts city adding woes hepatitis patients loved ones locality seems exception areas sant nagar krishan nag…	Hepatitis	0.265977218	0.130625331	0.121988718	0.173161292	0.27054406	0.037703381	Sad
cameroon fight aids tuberculosis malaria world leaders beef resources cameroon fight aids tuberculosis malaria world leaders beef resources 8 october 2019 cameroon tribune yaoundã sixth replenishment conference global fund fight aids tuberculosis malaria opens lyon patronage french president emmanuel macron another important page fight three diseases hivaids tuberculosis malaria opens world leade…	Malaria	0.264382003	0.144597032	0.317462445	0.160714346	0.086311204	0.026532971	Excited
indian mp accused mosque bombing appears court listen indian mp accused mosque bombing appears court mumbai firebrand hindu nationalist nun accused participating deadly bombing mosque appeared court friday two weeks parliamentary seat indiaâs election sadhvi pragya thakur tried terrorism criminal conspiracy charges 2008 attack western india killed six people injured 100 others mp prime minister n…	Other	0.457551536	0.070243549	0.132664417	0.139625346	0.170841445	0.029073707	Angry
nih cautions dengue endemic diseases nih cautions dengue endemic diseases share rahul basharat may 24 2019 islamabadâ â â national institute health thursday issued advisories keeping view hyper active season mosquitoes statement issued nih said advisories issued mosquitoes previous seasonal trends vectorborne diseases moreover nih also issued another advisory regarding primary amoebic meningoence…	Dengue	0.149863074	0.193590473	0.213777396	0.285722487	0.157046571	0	Fear
60000 people flee nicaragua crisis un listen 60 000 people flee nicaragua crisis un geneva 60 000 people fled crisis nicaragua past year un said tuesday neighbouring costa rica bearing brunt refugee flow central american country gripped year political unrest since months street protests erupted last april president daniel ortegaâs government leaving 325 people dead united nations refugee agency u…	Other	0.246041956	0.102711923	0.144683424	0.180692185	0.235698169	0.090172343	Angry
deep look poor life beggars afaque ahmed august 24 2019 everywhere go encounter beggars though try utmost shun becomes difficult certain degree ultimately find besieged surprisingly torrent complaints miseries life keeps reverberating around unless offer amount money days ago happened return karachi shikarpur early morning sitting breakfast one local hotels nearby catch van move towards village v…	Other	0.198593258	0.082024384	0.117369106	0.206878892	0.352154526	0.042979835	Sad
viral hepatitis sindhâs silent killer inayat ali may 10 2019 viral hepatitis eighth frequent cause mortality across globe according wold health organisationâs global data 330 million people worldwide infected hepatitis b c 20 million people die 2015 2030 grim picture pakistan egypt two major contributors 80 per cent worldâs hepatitis patients live countries pakistan approximately 18 million peopl…	Hepatitis	0.256767719	0.124362452	0.238710941	0.178177715	0.163118237	0.038862936	Angry
england bids farewell world cupwinning keeper banks agencies march 5 2019 stokeontrent thousands fans joined luminaries english football final farewell monday gordon banks steelworkerâs son became one worldâs greatest goalkeepers forever remembered miraculous save pele team mates englandâs 1966 world cup win members former clubs stoke city leicester rode cortege stoke stadium church funeral banks…	Other	0.104129805	0.197648065	0.173689217	0.088680578	0.375442587	0.060409748	Sad
says eradicating malaria done first aim control aug 24 2019 says eradicating malaria done first aim control reuters saturday aug 24 2019 worker sprays insecticide mosquitos village bangkok thailand december 12 2017âreutersfile photo london eradicating malaria biologically feasible lofty aim world health organization said friday focus getting funds tools political control launching findings threey…	Malaria	0.573752989	0.072350263	0.114790915	0.100562288	0.11667755	0.021865995	Angry
cs orders launch antidengue campaign cs orders launch antidengue campaign share staff reporter may 14 2019 lahore â â â â punjab chief secretary yousaf naseem khokhar directed officials improve monitoring surveillance reporting denguerelated activities start larviciding vulnerable areas chairing videolink meeting regarding dengue control civil secretariat monday said antidengue activities must ex…	Dengue	0.08741307	0.404154913	0.356286785	0.112175967	0.039969266	0	Happy
dengue outbreak kills three kech dengue outbreak kills three kech share nni 7 09 pm march 24 2019 dengue outbreak widened kech district balochistan 150 cases reported area january read â london court hold hearing assange extradition us monday according district health officer dho turbat least 150 cases dengue fever reported far january three patients lost lives âthe dengue cases reported daily ba…	Dengue	0.221417687	0.044338509	0.093901595	0.363208506	0.239284252	0.037849451	Fear
mqmp returns triumphant ps94 karachi listen mqmp returns triumphant ps94 karachi karachi though muttahida qaumi movementpakistan mqmp still struggling overcome turmoil beset split away party founder altaf hussain renamed followed central leaders defecting pak sarzameen party worst defeat electoral history 2018 general elections mqmp showed still significant political force karachiâs urduspeaking …	Other	0.255904425	0.14356556	0.265112764	0.130172503	0.177470057	0.027774692	Excited
ind application submission fda phase 1 trial genetically modified autologous cell therapy hiv announced american gene technologies w 18102019 20 34 00 ind application submission fda phase 1 trial genetically modified autologous cell therapy hiv announced american gene technologies teilen drucken rockville md oct 18 2019 prnewswire â american gene technol	HIV/AIDS	0.156813841	0.151099883	0.220206886	0.21790004	0.203173836	0.050805515	Excited
end life planning tied longer survival terminal illness agencies december 16 2019 terminallyill patients discussed options endoflife care tended survive longer small clinical trial denmark found authors originally set learn advance care planning influenced whether terminallyill patients died home hospital also noticed marked difference many trial participants lived year decided take closer look â…	Other	0.188744606	0.183831113	0.172303313	0.189415329	0.194681179	0.07102446	Sad
press release pm lives peopleâs hearts langrial november 18 2019 tlahore punjab agriculture minister malik noman ahmed langrial said prime minister imran khan lives hearts 220 million people pakistan proven wordsâ talking media langrial said present age two leaders muslim bakhtawar elected cochair bhutto legacy foundation november 16 2019 tlahore â â â â â â â meeting bhutto legacy foundation hel…	Other	0.049252295	0.565170516	0.29265254	0.035393301	0.057531348	0	Happy
mohmand dam irrigate 15100 acres land listen mohmand dam irrigate 15 100 acres land lahore pakistan gears start work 740 mega watt mohmand dam rockfilled structure located swat river expected irrigate 15 100 acres land control floods downstream fiery debate incumbent pakistani government political adversaries ignited legalities technicalities award projectâs tender days ahead facilityâs formal in…	Other	0.278042145	0.158533169	0.284367724	0.133956137	0.097699147	0.047401678	Excited
momota trumps badminton greats recordsmashing year agencies december 17 2019 kento momota banned badminton gambling 2016 fast forward 2019 japanese enjoyed one successful years sportâs history momota cleaned menâs badminton past 12 months winning record 11 titles including world championships asia championships england open 25yearold capped remarkable campaign fighting back game defeat indonesiaâ…	Other	0.122715722	0.319088908	0.420205702	0.071570529	0.048995021	0.017424118	Excited
daily press briefing office spokesperson secretary general daily press briefing office spokesperson secretary general daily press briefing office spokesperson secretary general october 16 2019 comments daily press briefing office spokesperson secretary general following near verbatim transcript todayâs noon briefing stephane dujarric spokesman secretary general haiti speaking security council mor…	Other	0.198928117	0.168385718	0.229878966	0.218068176	0.151022133	0.03371689	Excited
water scarcity tanisha rizwan april 15 2019 water scarcity refers lack sufficient available water resources meet demands water usage within region scarcity already affects every continent around 28 billion people around world least one month every year among biggest problems world faces today world economic forum 2019 listed one largest global risks terms impact next decade 12 billion people acro…	Other	0.392675546	0.103042568	0.109596769	0.143923455	0.2102624	0.040499263	Angry
declining condom use worries activists uganda remembers philly lutaaya 17 oct 2019 16 33 comments 253 views kampala uganda health misc updates short philly lutaaya remembered today first prominent ugandan celebrated musician give human face hivaids uganda time lot stigma disease hitherto cushioned myths â	Other	0.131608519	0.196623132	0.248700728	0.214060757	0.167335253	0.041671612	Excited
ã remove stagnant water rain prevent dengue spreadã listen âremove stagnant water rain prevent dengue spreadâ rawalpindi prevailing weather suitable dengue larvae breeding chief executive officer district health authority dr rashid mehmood khan asked residents remove stagnant water outdoor andhousehold settings stop mosquitoes breeding rain submerged water talking agency ceo said though dengue ca…	Dengue	0.412628175	0.127836986	0.172605869	0.108589444	0.139947861	0.038391665	Angry
pindiites get health cards april listen pindiites get health cards april rawalpindi district health officer dho health authority dr tahir rizvi sunday said residents district rawalpindi would avail facility health insurance card first week april âthe residents rawalpindi nankana jhang attock districts would get health card first week april â said talking agency said punjab minister primary second…	Other	0.130691752	0.336887952	0.334929565	0.117915199	0.079575533	0	Happy
outgoing chief justice daily times january 31 2019 sir outgoing chief justice saqib nisar remembered taking suo motos public interest judicial activism take place almost inactive executive slave political expediencies corrupt bureaucracy captive insatiable greed allotment plots kickbacks conflicts interest doubt concerned departments intervened stop sale hospital waste infected hepatitis hiv etc …	Other	0.252267027	0.22284556	0.207472553	0.155962421	0.120946195	0.040506244	Angry
shikarpur needs attention daily times march 14 2019 sir city called paris east flowed milk honey dilapidated lack proper ministration higher authorities 16th 17th centuries shikarpur leaves mark pages history aesthetic cultural heritage paramount architectures whereas kalhoradynasty shikarpur financially stable central asia many renowned personalities belong city shaikh ayaz prominent sindhi poet…	Malaria	0.337623614	0.068474111	0.104645123	0.146956267	0.184522822	0.157778063	Angry
curbing hepatitis c 0 considering pakistan second highest prevalence disease burden hepatitis c world punjab governmentâs decision reach help curbing illness muchneeded move punjab accounts 70pc hepatitis c cases pakistan provincial government sought technical assistance check prevent believes could âpossible explosionâ disease according government estimates 8m 11m people active hepatitis c virus…	Hepatitis	0.331261597	0.145396865	0.156865844	0.160874532	0.177764281	0.02783688	Angry
singer ali noor hospitalised hepatitis singer ali noor hospitalised hepatitis web desk wednesday jul 03 2019 islamabad musician ali noor lead vocalist popular pakistani rock band noori critically ill urgent need liver donor ali noor family friends confirmed wednesday singer admitted private hospital islamabad urgently required liver transplant within next 48 hoursâ need liver donor ali noor next …	Hepatitis	0.034740288	0.50186324	0.330980138	0.080422452	0.051993881	0	Happy
first case dengue reported rawalpindi first case dengue reported inâ rawalpindi share 6 41 pm june 26 2019 first dengue patient year admitted inâ holyâ familyâ hospitalâ wednesdayâ read â london court hold hearing assange extradition us monday deputy district health officer dr zeeshan khurram told habib ullah resident nawab colony dhoke hassu reportedly infected inâ peshawar fell ill coming fromâ…	Dengue	0.284927949	0.142001144	0.167290852	0.22113311	0.157766866	0.02688008	Angry
hall fame de doleman dies age 58 agencies january 30 2020 minneapolis hall fame defensive end chris doleman became one nflâs feared pass rushers 15 seasons league died longtime minnesota vikings star 58 vikings pro football hall fame president ceo david baker offered condolences separate statements late tuesday night word timing dolemanâs death surgery january 2018 remove brain tumor baker said p…	Other	0.205958367	0.08576676	0.105868395	0.13541079	0.420175852	0.046819836	Sad
triple murder accused sentenced death triple murder accused sentenced death share staff report january 27 2019 attockadditional sessions judge fateh jang awarded capital punishment triple murder accused saturday accused also awarded 10year imprisonment read â london court hold hearing assange extradition us monday according prosecution khalid mehmood shot dead three women including wife humak vil…	Other	0.636808919	0.028815905	0.11631494	0.087278293	0.108483167	0.022298775	Angry
first dengue fever case reported potohar listen first dengue fever case reported potohar islamabad first two confirmed cases dengue fever 2019 reported rural area federal capital last three days may set stage possible outbreak dengue fever region country bringing existence one important risk factor appearance seasonal dengue fever infected traveler native two patients confirmed positive dengue fe…	Dengue	0.377875002	0.082036366	0.087872159	0.255709904	0.175165529	0.021341041	Angry
hazardous parcels embassies australian police charge man issue listen hazardous parcels embassies australian police charge man issue sydney australian police thursday charged 49yearold man sending many 38 packages containing hazardous material diplomatic embassies consulates across country dozen foreign offices received suspicious packages wednesday including us british missions melbourne man nam…	Other	0.623288114	0.072256417	0.098631877	0.085971586	0.092316573	0.027535433	Angry
dengue attack rise daily times march 26 2019 sir dengue fever rise area since many days health department still taken safety measures avoid disaster local hospitals still donât vaccine blood tests facility people still mercy local doctors private labs request provincial government save us dengue threat muneeb published inâ daily times march 26th 2019 submit comment	Dengue	0.247659247	0.049013608	0.048510163	0.294493775	0.295781609	0.064541599	Sad
pakistanã place artificial intelligence computing listen pakistanâs place artificial intelligence computing world science technology said beginning fourth industrial revolution first lasted 1760 1840 brought age mechanized production result new materials like iron steel combined new energy resources coal steam led âmass productionâ factory system division labor second industrial revolution 1870 e…	Other	0.247733381	0.214389971	0.230025271	0.13735317	0.138526798	0.03197141	Angry
dengue turbat daily times april 15 2019 sir dengue outbreak widened kech district balochistan 150 cases dengue reported area january till according district health officer three reported dengue patients died others critical condition recovered cases dengue increasing daily basis dho added efforts underway control increasing number dengue virus kech district dengue fever transmitted mosquitoes sta…	Dengue	0.381098194	0.026884395	0.034271437	0.196587301	0.325246796	0.035911878	Angry
saving environment muzammil ferozi â january 8 2020 environment life unfortunately environment dying fast per un environment programme climate change one pervasive threatening issues time according intergovernmental panel climate change ipcc includes 1 300 scientists us countries temperatures forecasted rise 25 10 degrees fahrenheit next century citizens world even pakistan alone might look figur…	Other	0.244494028	0.058701517	0.06467319	0.188529801	0.381204323	0.06239714	Sad
warehouse transformed video games masquerage amelia robinson say want party inside gameâ masquerage â equitas healthâs annual fundraiser dubbed party parties â takes gaming 2019 theme âpush playââ photos behind mask masquerage â âyou feel like several different games walk space ââ jostin schimmoeller eventâs manager explained event begins 8 pm saturday oct 19 804 building 804 e monument ave downt…	Other	0.129034343	0.24568245	0.45459089	0.094613673	0.041996544	0.034082101	Excited
three test positive dengue fever capital listen three test positive dengue fever capital rawalpindi many three patients confirmed positive dengue fever holy family hospital town last four days taking total number confirmed patients registered hfh four one week one patient already tested positive district headquarters hospital last week alarming least two five patients tested positive dengue fever…	Dengue	0.13183847	0.078422003	0.06882961	0.461701329	0.229440625	0.029767963	Fear
governor pay fine prisoners listen governor pay fine prisoners lahore punjab governor chaudhry muhammad sarwar announced paying fine rs02 million prisoners jails country according handout issued sunday fine amount paid funds sarwar foundation besides foundation install 150 water filtration plants spending rs300 million free sewing machines given female prisoners women across punjab governor getti…	Other	0.477468639	0.089885789	0.151698449	0.141114605	0.123810495	0.016022024	Angry
ã 10pc sargodha residents carriers hepatitisã listen â10pc sargodha residents carriers hepatitisâ sargodha least 10 per cent population sargodha district suffering hepatitis departments concerned join hands health department create awareness among masses regard chairing special session conducted punjab hepatitis control programme sunday deputy commissioner salwat saeed directed assistant commissi…	Other	0.113975627	0.239693945	0.312613168	0.151791229	0.181926031	0	Excited
dengue claims yearã second life karachi listen dengue claims yearâs second life karachi elderly woman recently died due dengue fever one private hospitals karachi said sindh dengue surveillance cell officials monday âbilquees begum 61 resident pipri area district malir died due dengue fever complications private hospital karachi saturday may 11 2019 â said official adding yearâs dengue death toll…	Dengue	0.317744908	0.034827096	0.041514418	0.191930958	0.359012141	0.054970479	Sad
biomarker technologies market report 2019 market set reach 585 billion 2026 rising cagr 132 october 23 2019 03 35 et source research markets dublin oct 23 2019 globe newswire biomarker technologies market product technology application indication global opportunity analysis industry forecast 20192026 report added researchandmarketscom offering according report biomarker technologies market accoun…	Other	0.106038473	0.223478699	0.36652554	0.142245294	0.130762314	0.03094968	Excited
dengue cases set rise malaysia frontier post february 26 2019 monitoring desk ipoh dengue cases expected increase year due changes weather strains says deputy health minister dr lee boon chye said increase also lack immunity changes dengue virus type among malaysians âthere four strains type one type four would rotate âlast year type one type two â said adding different viruses âmore awareness de…	Dengue	0.214383817	0.121333839	0.130361933	0.23907873	0.261379153	0.033462529	Sad
dengue cases 0 outbreak dengue across country seems particularly vicious year around 50 000 cases already reported almost double number people infected virus past decade last serious outbreak dengue recorded 2011 27 000 people fell ill health officials argue increase partly due global surge dengue cases countries including thailand sri lanka philippines â number people affected said higher pakist…	Dengue	0.342080392	0.026825345	0.041479047	0.340791943	0.191366701	0.057456571	Angry
awareness drive listen awareness drive lahore albayrak waste management company carried dengue cleanliness awareness drive ghalib market wednesday activity aimed sensitise citizens dengue threat preventive measures albayrak team established awareness camp market area showcasing awareness pamphlets team distributed brochures among shopkeepers briefed precautionary measures protect fatal ailment de…	Dengue	0.307188076	0.189001838	0.190212032	0.110465712	0.115976553	0.087155789	Angry
nawaz suffering immune system disorder doctors listen nawaz suffering immune system disorder doctors lahore doctors determined exact cause drastic drop platelet count former prime minister nawaz sharif said treatment affliction possible pakistan renowned haematologist bonemarrow transplant expert dr tahir sultan shamsi confirmed nawaz sharif bone cancer rather acute idiopathic thrombocytopenic pu…	Other	0.428394075	0.046495001	0.059388587	0.193457651	0.225665736	0.046598951	Angry
exindian finance minister jaitley dies listen exindian finance minister jaitley dies new delhi former indian finance minister arun jaitley key ally prime minister narendra modi died hospital new delhi saturday aged 66 government said serving 2014 elections earlier year jaitley oversaw sudden withdrawal vast amounts cash circulation 2016 modi said controversial policy known âdemonetisationâ would …	Other	0.363473035	0.091175241	0.17365597	0.141768375	0.211238552	0.018688829	Angry
dengue fever kills two lives karachi frontier post november 23 2019 fp report karachi dengue fever claimed two lives taking death toll disease 37 year far karachi saturday according reports deceased identified shehzad 40year old resident korangi abdul rafay 60 resident shah faisal colony undergoing treatment private hospital karachi breathed last today recent deaths tally jumped 37 year far numbe…	Dengue	0.315551018	0.036406031	0.050727991	0.298270179	0.253894471	0.045150311	Angry
research us child firearm injuries lags far behind studies causes death 7oct2019 research us child firearm injuries lags far behind studies causes death study spotlights mismatch number deaths children age 1 18 research understand prevent treat reasons deaths michigan medicine university michigan image â us research funding different causes childhood death mapped according dollars spent number de…	Other	0.345073439	0.028784368	0.085252278	0.161076089	0.345061947	0.034751878	Angry
rep mcbath meets aarp georgia discuss lowering prescription drug prices rep mcbath meets aarp georgia discuss lowering prescription drug prices news provided oct 11 2019 10 30 et share article marietta ga oct 11 2019 prnewswire wednesday oct 9 rep lucy mcbath ga06 hosted conversation aarp georgia members volunteers georgia sixth congressional district talk rising cost prescription drugs roundtabl…	Other	0.141064065	0.248182186	0.365975062	0.115462467	0.0806329	0.048683321	Excited
g7 g20 commitments health g7 g20 commitments health 4 main issues health systems strengthening infectious diseases antimicrobial resistance public health crises published 27 september 2019 links abstract 4 health issues received consistent attention g7 g20 summit declarations addressed half summits since 2015 appearing 30 commitments time issues health systems strengthening infectious diseases in…	Other	0.124385507	0.169647367	0.256839523	0.197550581	0.184131771	0.067445253	Excited
ali noor hospitalised chronic hepatitis lifestyle ali noor hospitalised chronic hepatitis concerned fans celebrities shared post social media spread word campaign noor recovery news desk july 3 2019 musician ali noor popular rock band noori admitted hospital diagnosed hepatitis cousin rakae jamil disclosed tuesday ali noor diagnosed acute kidney failure family looking liver donors âneed liver don…	Hepatitis	0.236764099	0.225086898	0.194551807	0.11465765	0.17283926	0.056100286	Angry
eswatini informing responses hivaids food security southern africa informing responses hivaids food security southern africa report download pdf 105 mb southern africa heavily afflicted region hiv aids globally nine countries botswana lesotho malawi mozambique namibia south africa swaziland zambia zimbabwe adult hiv prevalence rates 10 percent estimated 274 percent swaziland highest hiv prevalenc…	HIV/AIDS	0.129309977	0.340579556	0.282592409	0.115582879	0.097638804	0.034296375	Happy
new measures enhance school education hivaids prevention new measures enhance school education hivaids prevention source global times published 20191017 20 43 42 red ribbon symbol world aids day photo vcg â china education healthcare authorities released series measures urge schools country enhance education work preventing hivaids schools include hiv prevention education education plan according…	HIV/AIDS	0.132927311	0.357625435	0.317970447	0.102010018	0.062244483	0.027222306	Happy
biden announces 2020 run wh listen biden announces 2020 run wh former us vice president joe biden jumped race white house thursday becoming frontrunner crowded field challenging donald trump 2020 hoping oldest leader american history partyâs 76yearold senior statesman experienced best recognised democrat running popular former vp dominating early polls following months even years campaign plannin…	Other	0.311853049	0.144454069	0.190266227	0.132599307	0.162933817	0.05789353	Angry
eddied brilliantly written article ignored saad rasool may 12 2019 earlier week terrorist attack killed 12 injuring twice many outside shrine hazrat ali hajveri ra perhaps busiest congested street lahore attack â ostensibly targeted police personnel guarding one entrances shrine â viewed dying blowback pakistanâs counter terrorism successes pertinently attack comes heels dg isprâs press conferenc…	Other	0.277787393	0.209701562	0.140467252	0.13889071	0.2087571	0.024395983	Angry
spain hivaids diagnostics market report 20192023 market shares segmentation forecasts competitive landscape innovative technologies latest ins artikel bewerten 1 spain hivaids diagnostics market shares segmentation forecasts competitive landscape innovative technologies latest instrumentation opportunities suppliers 20192023 report added researchandmarketscom offering report presents detailed ana…	HIV/AIDS	0.152429102	0.246851138	0.285255349	0.203047898	0.112416513	0	Excited
combination therapy boosts melanoma longterm survival rates study listen combination therapy boosts melanoma longterm survival rates study london combination therapy uses two powerful drugs help immune system fight melanoma increase patientâs longterm survival chances 50 per cent study suggests results new trial led royal marsden nhs foundation trust revealed taken together ipilimumab yervoy nivo…	Other	0.217070552	0.158473365	0.467837813	0.081179312	0.046166191	0.029272767	Excited
dengue fever threat looms kech agencies april 1 2019 country battle dengue rise least 93 new cases reported last week kech district balochistan district health officer dho confirmed sunday new cases taken reported casesâ toll 243 last three weeks according information gathered district administration many 12 cases reported every day turbat three already lost battle deadly disease dho added admini…	Dengue	0.37789596	0.093471418	0.179389763	0.170186103	0.147022366	0.03203439	Angry
dc calls combating dengue spread listen dc calls combating dengue spread gujranwala deputy commissioner dc naila baqar monday directed heads provincial government departments concerned boost measures combat spread dengue virus district addressing meeting office dc asked health department coordinate departments start awareness campaign educate citizens antidengue preventive measures also asked hos…	Dengue	0.389885114	0.06656403	0.10512127	0.171783225	0.204491319	0.062155042	Angry
us approves dengue vaccine dengvaxia listen us approves dengue vaccine dengvaxia washington us health authorities given approval dengue vaccine dengvaxia controversial first treatment designed protect deadly mosquitoborne virus food drug administration made announcement wednesday use vaccine occur certain strict conditions children aged nine 16 previously confirmed infections live endemic areas m…	Dengue	0.273362097	0.156251176	0.247231529	0.190194379	0.13296082	0	Angry
due hepatitis c shadab khan dropped england tour web desk april 21 2019 wrist spinner shadab khan playing pakistanâs upcoming tour england diagnosed hepatitis c virus hcv expected treatment stretch four weeks chief selector inzamamul haq confirmed sunday press conference bowler infected hepatitis c able participate series england comprising t20i five odis scheduled played may 519 pakistan cricket…	Hepatitis	0.174870674	0.217109704	0.329232503	0.124095999	0.134831334	0.019859785	Excited
dengue fever cases surface karachi frontier post november 21 2019 fp report karachi â least 158 dengue fever cases detected across karachi city last 24 hours taking reported cases toll 12 844 since 1st jan 2019 spokesman prevention control program dengue pcpd sindh talking ppi informed thatâ many 178â new dengue fever cases surfaced throughoutâ sindh province day 158 reported karachi 20 districts…	Dengue	0.275304139	0.045642562	0.054806067	0.351249265	0.224045338	0.048952629	Fear
safe larich email share led executive director cassandra richardson safe foundation teamed local artist lucinda âlarichâ audain inspire st dominic high school students paint positive messages bathroom stalls school midterm breakâ â campaign commemoration gender awareness month focused relationship abuse targeting teenage relationships messages painted twoday period tuesday october 8 wednesday oct…	Other	0.099932172	0.45013692	0.34507415	0.054216681	0.022774373	0.027865705	Happy
urges vigilance dengue amid rainy season urges vigilance dengue amid rainy season share xinhua june 12 2019 manila â â â world health organization western pacific region urged countries region tuesday vigilant step efforts stop spread dengue cases rainy season approaches read â london court hold hearing assange extradition us monday several asian countries experiencing unusually high numbers deng…	Dengue	0.128856987	0.103730339	0.103872674	0.224252276	0.414582623	0.024705103	Sad
dengue cases rise 8 another patient admitted hospital dengue cases rise 8 another patient admitted hospital share app may 29 2019 faisalabad another dengue case reported allied hospital taking number dengue patients eight current year far read â london court hold hearing assange extradition us monday incharge isolation ward allied hospital dr masooma sardar told agency tuesday patient identified …	Dengue	0.308012175	0.067316706	0.050777802	0.280016064	0.25008923	0.043788023	Angry
study finds potential new weapon fight malaria listen study finds potential new weapon fight malaria tokyo years insecticidesoaked mosquito nets helped dramatically lower malaria infections insecticide resistance driven search alternatives new study may uncovered one option weapon familiar one antimalarial drug already used humans prevent contracting disease researchers envisage using netting lik…	Malaria	0.33336817	0.122854467	0.201693475	0.169888794	0.152164913	0.020030182	Angry
first two dengue fever cases confirmed listen first two dengue fever cases confirmed islamabad first two confirmed cases dengue fever 2019 reported rural area federal capital last three days may set stage possible outbreak dengue fever region country bringing existence one important risk factor appearance seasonal dengue fever infected traveler native two patients confirmed positive dengue fever …	Dengue	0.218160466	0.08089609	0.082494908	0.408705683	0.176492977	0.033249876	Fear
pm thanks donors record rs200m charity shaukat khanam hospital fundraiser pm thanks donors record rs200m charity shaukat khanam hospital fundraiser share app 1 00 pm may 12 2019 prime minister imran khan sunday thanked donors donated record rs 200 million fundraising iftar dinner shaukat khanam memorial trust lahore read â boat capsizes okara drowning 10 tweet prime minister said zakat donations …	Other	0.064343132	0.520065933	0.288680791	0.065841723	0.030506867	0.030561554	Happy
opp demands judicial probe sahiwal shooting opp demands judicial probe sahiwal shooting share iqtidar gilani january 24 2019 lahore rejecting jit report opposition demanded constitution judicial commission probing sahiwal incident punjab assembly wednesday read â pelosi says trump wheelhouse tries intimidate whistleblower house witnessed chaos opposition legislators tore apart copies agenda besie…	Other	0.46270236	0.068815743	0.129523235	0.155075404	0.146805927	0.037077331	Angry
rabbitâ animator richard williams died whatsapp bristol richard williams canadianbritish animator whose work bouncing cartoon bunny âwho framed roger rabbitâ helped blur boundaries animated world died 86 years old oscarwinning artist died cancer home bristol england friday daughter natasha sutton williams said saturday williamsâ career straddled âgolden age animation â petered 1950s 1960s rise co…	Other	0.212216642	0.098490383	0.093714554	0.147540457	0.423778279	0.024259686	Sad
sewage flowing daily times april 16 2019 sir karachi hub economic activity pakistan past viewed city lights splendid sparkling city karachi find today loaded problems sewerage problem serious problem day streets generally blocked result chocked sewerage lines lines laid needs much smaller city however extension populace lines turned small bear burden population unmanageable metropolis many cases …	Other	0.303213982	0.110018621	0.155499503	0.1639939	0.22238234	0.044891654	Angry
jails house 5 189 hivaids prisoners web desk january 20 2020 jails pakistanâ main target hivaids 5 189 prisoners different jails across country suffering diseases deadly diseases mentioned report submitted islamabad high court ihc federal minister human rights shireen mazari court earlier formed commission headed shireen mazari making complete report facilities recommendations reforms jails ihc c…	HIV/AIDS	0.222226661	0.126870028	0.148380628	0.30133098	0.175254923	0.025936779	Fear
indiscriminate accountability continues country sarwar listen indiscriminate accountability continues country sarwar multan punjab governor chaudhry sarwar sunday said indiscriminate accountability process continuing country talking media men inaugurating water filtration plant installed sarwar foundation district jail said evident arrest punjab former senior minister aleem khan national accounta…	Other	0.331223505	0.181853575	0.205597817	0.127299621	0.122479017	0.031546465	Angry
another three tested positive dengue fever four days listen another three tested positive dengue fever four days rawalpindi many three patients confirmed positive dengue fever holy family hospital town last four days taking total number confirmed patients registered hfh four one week one patient already tested positive district headquarters hospital last week alarming least two five patients test…	Dengue	0.12942611	0.12101718	0.09236411	0.420808246	0.211488943	0.024895412	Fear
centre earmarks rs16b 44 karachi uplift projects listen centre earmarks rs16b 44 karachi uplift projects islamabad centre earmarked rs16 billion 44 ongoing new development projects executed federal public sector development programme psdp metropolitan city sindhâkarachiduring current fiscal year 201920 also included prime minister package economic hub country karachi development city remained neg…	Other	0.191466835	0.266895482	0.311418554	0.117126667	0.113092462	0	Excited
oman seeks private partner running medical fitness centre expat labour conrad prabhu health ministry medical fitness centre publicprivate partnership first kind medical fitness centre expatriate labour planned established muscat governorate partnership private sector proposed facility among number initiatives mooted ministry health implementation omanâs newly launched publicprivatepartnership ppp…	Other	0.111593421	0.159010721	0.515258662	0.137710204	0.060303226	0.016123767	Excited
kmc set dengue control cells 14 major hospitals listen kmc set dengue control cells 14 major hospitals karachi metropolitan corporation kmc make joint efforts sindh health department control dengue fever well eliminate virus according statement issued media kmc initial phase programme focal persons nominated besides setting dengue control cells 14 major hospitals run municipal body focal persons …	Dengue	0.29700593	0.066403121	0.112277947	0.278885811	0.198713615	0.046713577	Angry
first dengue case reported rawalpindi inp june 27 2019 first dengue case year reported holy family hospital wednesday deputy district health officer dr zeeshan khurram said habibullah resident nawab colony dhoke hassu reportedly infected peshawar said patient reached hospitals signs symptoms dengue fever admitted dengue fever ward suspected patients dengue fever dengue serology tested positive in…	Dengue	0.367094968	0.11801593	0.169351305	0.176210575	0.149618185	0.019709038	Angry
policemenâs children get best education igp policemenâs children get best education igp share staff report february 12 2019 lahore punjab police inspector general amjad javed saleemi monday said department taking various initiatives welfare policemen read â london court hold hearing assange extradition us monday âmous signed best educational institutions provision quality education children polic…	Other	0.335315253	0.229670169	0.23162151	0.08927441	0.087125808	0.026992851	Angry
dengue cases rises 8 another patient admitted hospital dengue cases rises 8 another patient admitted hospital share app may 29 2019 faisalabad another dengue case reported allied hospital taking number dengue patients eight current year far read â apple bans vaperelated apps store ecigarette deaths rise incharge isolation ward allied hospital dr masooma sardar told agency tuesday patient identifi…	Dengue	0.316788785	0.071895194	0.055107199	0.261373338	0.25594667	0.038888814	Angry
nanotechnology delivers hepatitis b vaccine frontier post july 13 2019 monitoring desk sao paulo brazilian european researchers demonstrated exactly nanotechnologybased compound delivers oral vaccine hepatitis b immune system particles containing silica antigen combine even though different sizes reach intestine without destroyed acidity digestive system compound nanostructured sba15 silica hbsag…	Hepatitis	0.117528134	0.237319563	0.38163648	0.152203821	0.111312002	0	Excited
diseases haunted people 2018 listen diseases haunted people 2018 islamabad communicable noncommunicable diseases continued haunt population pakistan 2018 like past years convincing health experts stress need strategy deal double burden diseases country facing yet concerned authorities little purpose like past years concerned government authorities come success devising strategy safeguard populati…	Other	0.254113408	0.082238771	0.13838786	0.228514053	0.248810577	0.047935331	Angry
malawi floods leave thousands homeless listen malawi floods leave thousands homeless bangula malawi sleep floor tents said 28yearold motheroffive mary amidu like thousands malawians fled floodravaged home itâs camp situation dire find small space tent family make home village 10km away mozambique border beside west bank shire river burst banks following days torrential rain across malawi least 56…	Other	0.270852459	0.10418885	0.052592102	0.068021296	0.226485688	0.277859606	Bored
nih issues advisories three diseases listen nih issues advisories three diseases islamabad view hyperactive season mosquitoes previous seasonal trends vectorborne diseases national institute health nih issued advisories prevention control dengue fever chikungunya plus advisory primary amebic meningoencephalitis pam also called naegleriasis purpose sensitise human animal health care authorities st…	Dengue	0.458702382	0.038218213	0.084807183	0.211942089	0.194575468	0.011754664	Angry
sri lanka 35 people die dengue frontier post july 3 2019 monitoring desk colombo thirty five people died 23 000 infected dengue virus across sri lanka first six months year epidemiology unit said monday till end june total 23 842 dengue cases reported highest number cases reported colombo district 5 069 cases followed gampaha outskirts colombo 3 052 cases galle south 2 031 cases ongoing rains epi…	Dengue	0.380722317	0.031933919	0.039425414	0.204777275	0.324345212	0.018795864	Angry
antidengue drive kicks swat frontier post march 26 2019 shafi ullah mingora district health department monday launched antidengue campaign across district part precautionary measures avert outbreak dengue fever area causes huge loss human lives past district health officer dr ghulam sanjani supervising field staff imparting training said surveillance teams started working identify sanctuaries den…	Dengue	0.285313578	0.113380824	0.172367475	0.235922486	0.169018778	0.023996858	Angry
285 new cases dengue reported turbat 1 43 pm november 16 2019 rain lessens smog intensity lahore 285 new cases dengue reported turbat share inp april 15 2019 quetta balochistan government apparently failed control spread dengue virus 285 new cases emerged turbat city province last two weeks read â japan dump radioactive water pacific ocean amid opposition according district health officer dho ove…	Dengue	0.27306155	0.166510075	0.229300696	0.142786764	0.162128887	0.026212028	Angry
officials asked go curb dengue officials asked go curb dengue share staff report june 12 2019 gujranwaladeputy commissioner naila baqar directed heads provincial government departments boost measures avoid spread dengue virus district addressing meeting office asked health department coordinate departments start awareness campaign educate citizens antidengue preventive measures also asked hospita…	Dengue	0.390863977	0.057373559	0.069175169	0.18897697	0.24816933	0.045440995	Angry
indiaâs hivpositive trans people find ânew strengthâ technology tweet reuters new delhi shoved cursed ridiculed nishaâs hospital visits always stressful transgender woman got worse diagnosed hivpositive new app introduced part drive end hiv epidemic india 2030 providing transgender community better access doctors lifesaving drugs â hope â although raised concerns digital privacy india worldâs thi…	HIV/AIDS	0.477327678	0.066810867	0.099344809	0.13119417	0.198547222	0.026775254	Angry
ã concerted efforts needed eradicate dengueã listen âconcerted efforts needed eradicate dengueâ lahore punjab chief secretary yousaf naseem khokhar directed monitoring surveillance reporting denguerelated activities improved besides starting larviciding vulnerable areas presiding videolink meeting regarding dengue control civil secretariat monday speaking meeting chief secretary said keeping view…	Dengue	0.248816908	0.168061113	0.163501795	0.197096356	0.222523828	0	Angry
dengue outbreak 93 new cases reported balochistanâs kech frontier post march 31 2019 fp report kech least 93 new cases fatal dengue fever reported within week kech district balochistan dengue fever hit 93 people last seven days exceeding previous figure 243 three weeks district health officer dho confirmed ary news according district administration 12 cases reported daily turbat three deaths conf…	Dengue	0.36596892	0.05692908	0.097492102	0.259949662	0.187753117	0.031907119	Angry
15 million pakistani families get health card contract signed listen 15 million pakistani families get health card contract signed health ministry state life signed land mark contract provision sehat insaf card 15 million families contract signed implementation sehat sahulat program ssp districts pakistan line vision prime ministerâs universal health coverage contract signed captain r zahid saeed…	Other	0.222046899	0.291553386	0.267541241	0.112608712	0.078653919	0.027595843	Happy
afaq ahmed eight victims laid rest mirpurkhas november 02 2019 tmirpurkhasâ â â â â â â â bodies eight victims tezgam train tragedy arrived friday dead recognized faces well body marks meanwhile city remained state mourning traders kept shops shut mourning mirpurkhas november 01 2019 tmirpurkhasâ â â â â â â â â â â traders shut shops mourn deaths dozens passengers city tezgam train accident near…	Other	0.184898243	0.131448584	0.194134006	0.16945191	0.269645214	0.050422043	Sad
another 29 dengue cases surface karachi agencies may 28 2019 many 29 dengue fever cases emerged karachi week taking number reported cases 521 since january 1 2019 according weekly report issued prevention control programme dengue sindh least 30 new dengue fever cases detected across sindh week 29 reported karachi alone may total 148 dengue positive cases emerged across province 139 karachi total …	Dengue	0.389920047	0.071157394	0.082735002	0.197901376	0.219083912	0.039202269	Angry
chronic disruptions circadian chronic disruptions circadian rhythms promote tumor growth share xinhua may 03 2019 washington disruptions oneâs circadian rhythm could lead faster tumor growth according new study read â apple bans vaperelated apps store ecigarette deaths rise long suggested circadian disruptions longterm night shift work multiple pathological consequences underlying mechanisms larg…	Other	0.088811385	0.307789175	0.400119647	0.103261694	0.080418937	0.019599163	Excited
dengue outbreak peshawar phc seeks report nab says substandard drugs used listen dengue outbreak peshawar phc seeks report nab says substandard drugs used peshawar peshawar high court phc wednesday sought report national accountability bureau nab khyber pakhtunkhwa use substandard vaccine dengue outbreak 2017 provincial capital parts province division bench comprising justice qaiser rashid khan j…	Dengue	0.234349231	0.09129743	0.133184556	0.273151561	0.231711762	0.036305461	Fear
former us vp biden announces 2020 run white house agencies april 25 2019 former us vice president joe biden jumped race white house thursday positioning veteran democrat frontrunner among many candidates seeking challenge donald trump 2020 partyâs 76yearold senior statesman experienced recognized democrat race popular former vice president dominating early polls following months â even years â ca…	Other	0.173062301	0.225648394	0.34036839	0.126526399	0.099535142	0.034859375	Excited
secretarygeneral appoints mamadou diallo guinea deputy special representative secretarygeneral guineabissau secretarygeneral appoints mamadou diallo guinea deputy special representative secretarygeneral guineabissau mr diallo also serve united nations resident coordinator guineabissau 2012 2015 mr diallo held position regional director west central africa joint united nations programme hivaids un…	Other	0.073524777	0.417088266	0.352099973	0.108252268	0.049034717	0	Happy
comes dengue daily times april 11 2019 sir dengue mosquito entered turbat city due fever rise city irony health department sleeping local government hospitals still donât vaccine blood tests facility people still mercy local doctors private labs request provincial government save us dengue threat noor bakhsh	Dengue	0.388092862	0.035256585	0.077077255	0.196746172	0.215475079	0.087352047	Angry
violations arms embargo libya unacceptable un violations arms embargo libya unacceptable un share anadolu 10 19 december 19 2019 un secretarygeneral antonio guterres criticized un member states wednesday violating unimposed arms embargo libya read â alazhar egypt calls upon india reconsider new law âit particularly frustrating security council declared arms embargo asked ceasefire several times n…	Other	0.30703703	0.051797081	0.309892884	0.14736661	0.183906395	0	Excited
go page 49 speech2 december 2014 cluster meeting patient safety 2 december speech27 november 2014 fighting hivaids ten years dublin declaration leaving one behind â ending aids europe	Other	0.272860575	0.18474557	0.226762287	0.127252313	0.155179828	0.033199429	Angry
father naqeebullah mehsud passes away amid court battle rao anwar frontier post december 2 2019 fp report rawalpindi father naqeebullah mehsud passed away monday combined military hospital cmh rawalpindi muhammad khan suffering cancer admitted cmh last six seven months khan fighting court battle bringing killers son justice body deceased sent waziristan naqeeb falsely killed karachi ssp rao anwar…	Other	0.252314968	0.123661759	0.126800521	0.091076879	0.375997938	0.030147934	Sad
44 new dengue cases karachi agencies june 3 2019 least 44 additional dengue fever cases coming light karachi week reported cases soared high 565 since january 1 according weekly report issued prevention control program dengue sindh many 52 new dengue fever cases reported across sindh week 44 happened karachi eight districts june total 22 dengue positive cases detected across province 20 occurred …	Dengue	0.323005983	0.142565777	0.157667962	0.181122039	0.169053867	0.026584374	Angry
ghost employees modern times daily times january 17 2020 age geofencing facial recognition part world still hosts ghost employees ghost campuses good thing however employees increasingly running short options hide fetch salaries recently 200 ghost another 1 300 dubious employees unearthed punjab primary secondary healthcare department batch first one came light committee made probe cases sheikhpu…	Other	0.196558018	0.095273755	0.139264498	0.301492801	0.186262142	0.081148786	Fear
human rights activists jalila haider barred traveling abroad frontier post january 20 2020 fp report lahore human rights activist lawyer jalila haider barred monday boarding flight united kingdom name watchlist individuals radar alleged involvement âantistateâ activities sources told geo news haider detained officials federal investigation agency fia lahoreâs allama iqbal international airport ar…	Other	0.149987596	0.263928559	0.382588159	0.102837203	0.076140567	0.024517917	Excited
zarif says iran nuclear issue referred un tehran quit npt 12 24 pm january 20 2020 south korea reports first coronavirus case zarif says iran nuclear issue referred un tehran quit npt share sputnik 3 34 pm january 20 2020 hat tehran continues adhere 2015 nuclear deal adding european powers claims iran violating deal unfounded read â pakistan first polio case 2020 confirmed khyberpakhtunkhwa iran …	Other	0.28553759	0.08637521	0.158450682	0.208715728	0.224595257	0.036325534	Angry
na body expresses concerns substandard auto mobiles production country na body expresses concerns substandard auto mobiles production country january 20 2020 whatsapp islamabad jan 20 app national assembly na standing committee industries production monday expressed concerns substandard production automobiles vehicles asked ensuring international standards safety security users country committee …	Other	0.177372803	0.16801397	0.197943382	0.220622867	0.210225263	0.025821716	Fear
sindh igp remain place federal govt responds shc rules frontier post january 20 2020 fp report karachi sindh high court monday ordered inspector general police kaleem imam removed post federal government replies provincial government matter court gave orders hearing petition â social activist budding politician jibran nasir â sindh igpâs removal âremove whenever federal government responds even e…	Other	0.350373694	0.177519474	0.193753218	0.115945689	0.133991618	0.028416306	Angry
stage set 50th edition world economic forum frontier post january 20 2020 davos switzerland aa amid global upheavals escalation northwestern idlib city syria ongoing civil war libya usiran crisis world economic forumâs wef annual gathering set begin jan 21 davos switzerland 3 000 people 24 women 117 countries set gather davos ski town swiss alps 50th anniversary wef us president donald trump germ…	Other	0.092589725	0.223612504	0.41406425	0.136249041	0.133484481	0	Excited
pak army rescues 22 stranded lums students gilgit frontier post january 20 2020 fp report rawalpindi pakistan army monday rescued 22 students lums stranded snowhit rattu gilgit rawalpindi according statement issued inter services public relations ispr â 22 lums students gone gilgit skiing stuck heavy snow landslide last five days chief army staff coas general qamar javed bajwa directed immediate …	Other	0.201799053	0.179560209	0.243641525	0.18414787	0.190851344	0	Excited
five students die school building collapses frontier post january 20 2020 kandahar ariana news five female students lost lives roof private religious school â madrasa â collapsed city southern kandahar province says local official nazar mohammad samimi spokesman provincial education directorate told ariana news incident took place kandahar city monday morning added 8 students injured provincial p…	Other	0.328324879	0.142768112	0.168377914	0.121153175	0.190368772	0.049007149	Angry
karzai urges govt tough preconditions ahead talks frontier post january 20 2020 kabul news former president hamid karzai called government insist ceasefire precondition intraafghan talks interview bbc pashto former president emphasized way leading afghans peace put act karzai rejected governmentâs urge ceasefire demand hampers peace process president ghani administration emphasizing ceasefire cou…	Other	0.475777244	0.09358956	0.093002627	0.118956396	0.172125564	0.04654861	Angry
afghanistanâs girls u19 futsal team training cafa frontier post january 20 2020 kabul tolo news afghanistanâs â 19â³ u19 womenâs futsal indoor soccer team started preparations sunday central asian football association cafa u19 girls futsal championship 2020 runs january 24 29 dushanbe capital tajikistan friday afghanistan face kyrgyzstan itâs first match competition afghanistan face iran uzbekist…	Other	0.169103491	0.253899634	0.353415379	0.09557284	0.105854625	0.022154031	Excited
uk legal group urges arrest warrant egyptâs sisi frontier post january 20 2020 london aa legal chambers uk called judicial authorities issue arrest warrant incumbent egyptian president role death mohamed morsi countryâs first democraticallyelected president international justice chambers guernica 37 statement late sunday urged london counterterrorism units launch probe âcredible allegations tortu…	Other	0.418145574	0.094535627	0.147452335	0.126763369	0.166502807	0.046600289	Angry
russian air strikes kill 5 civilians idlib syria frontier post january 20 2020 idlib syria aa russian forces carried air strikes idlib deescalation zone northwestern syria killing least five civilians local sources said monday according syrian opposition aircraft observatory russian warplanes targeted rural areas northwestern aleppo province morning attack killed least five people injuring nine o…	Other	0.379504086	0.080241077	0.105979521	0.164272233	0.248789231	0.021213852	Angry
iran top diplomat participating davos frontier post january 20 2020 tehran aa iranâs foreign minister mohammad javad zarif canceled participation world economic forumâs annual gathering slated jan 21 davos switzerland foreign ministry spokesman abbas mousavi said monday statement move due forumâs organizers making changes zarifâs schedule added zarif received official invitation participate forum…	Other	0.17215117	0.272787332	0.309234935	0.122425601	0.123400963	0	Excited
impeachment inquiry surges trump approval ratings frontier post january 20 2020 washington aa us president donald trumpâs job approval ratings surged nearly alltime high ahead pending senate impeachment trial recent gallup poll released monday 44 americans said approve job president nearly 5 3941 ratings received democratled impeachment proceedings started fall height popularity presidency trump …	Other	0.215415156	0.301567426	0.254292008	0.108193963	0.083594567	0.036936881	Happy
gunfight indian forces kills 3 kashmiri militants frontier post january 20 2020 srinagar aa least three kashmiri militants killed gunfight indian forces southern shopian district monday army spokesman said statement lt col rajesh kalia confirmed death toll joint operation army police federal paramilitary soldiers adding affiliated hizbul mujahideen pakistanbacked group weapons ammunition recovere…	Other	0.333122645	0.121122253	0.241263226	0.137957899	0.130685271	0.035848706	Angry
england win third test innings 53 runs frontier post january 20 2020 port elizabeth agencies england third test monday made heavy weather wrapping south africaâs tail last day st georgeâs park go 21 series dominant innings 53run victory england needed four wickets win 500th overseas test overcome late resistance feisty 71 keshav maharaj 39 debutant dane paterson completing task 10 minutes lunch b…	Other	0.148073415	0.244066473	0.320219032	0.134242988	0.090539437	0.062858655	Excited
australian open federer djokovic shapovalov frontier post january 20 2020 melbourne agencies novak djokovic began australian open title defence fourset win janlennard struff sixtime champion roger federer claimed comfortable victory melbourne park world number two djokovic overcame third set wobble beat germanyâs struff 76 75 62 26 61 djokovic seventime champion melbourne bidding 17th grand slam …	Other	0.092696843	0.308165551	0.533486822	0.05026001	0.015390774	0	Excited
saad upset balochistan champ zaib u21 snooker câship frontier post january 20 2020 islamabad app saad khan khyber pakhtunkhwa upset balochistan champion zaib khan last day round robin matches jubilee insurance 12th under21 national junior snooker championship 2020 pakistan sports complex monday saad khan khyber pakhtunkhwa beat zaib khan balochistan 30 90953 5737 5778 matches muhammad saleem khyb…	Other	0.172802888	0.130264354	0.190697919	0.101100641	0.389335901	0.015798298	Sad
jennifer aniston always âwanted wonder womanâ jennifer aniston always âwanted wonder womanâ share gn january 21 2020 los angelesjennifer aniston ââwanted wonder womanââ former âfriendsâ star admitted gave wanting portray dc comics superhero recently portrayed gal gadot titular 2017 movie ââwaited longââ read â brexit bill set become law uk parliament clears acquiring royal assent told reporters r…	Other	0.10259171	0.217155192	0.13125368	0.097053058	0.15692668	0.29501968	Bored
man sneaks bbh nursing hostel midnight attempts kidnap midwife man sneaks bbh nursing hostel midnight attempts kidnap midwife share israr ahmad january 21 2020 rawalpindiin serious incident breach security man sneaked nursing hostel benazir bhutto hospital bbh midnight monday attempted kidnap young midwife room sleeping wellplaced sources disclosed nation read â majority 56 journalists killed 201…	Other	0.338719289	0.070695244	0.146238724	0.184660383	0.233736078	0.025950281	Angry
asf foils bid smuggle heroin asf foils bid smuggle heroin share israr ahmad january 21 2020 rawalpindithe airports security force foiled attempt smuggle heroin worth millions rupees saudi arabia new islamabad international airport sources informed monday read â majority 56 journalists killed 2019 outside conflict zones un airports security force also held suspected smuggler bakhti khan hailing sw…	Other	0.215326939	0.153151829	0.240411567	0.152962092	0.14205609	0.096091483	Excited
ctp challan 2 625 wrongly parked vehicles week rawalpinndi ctp challan 2 625 wrongly parked vehicles week rawalpinndi share app january 21 2020 rawalpindicity traffic police ctp special operation launched double wrong parking issued 2 625 challan slips traffic rules violators last week read â majority 56 journalists killed 2019 outside conflict zones un according chief traffic officer rawalpindi …	Other	0.179324128	0.292947733	0.266121836	0.129993208	0.131613095	0	Happy
cda float international tender ghazi barotha water project cda float international tender ghazi barotha water project share muhammad asad chaudhry january 21 2020 islamabadthe capital development authority cda going float international tender engage services consultant prepare fresh feasibility study ghazi barotha water project read â majority 56 journalists killed 2019 outside conflict zones un …	Other	0.144480388	0.276750056	0.412555199	0.085900821	0.049394452	0.030919083	Excited
past perspective funeral procession victims la coubre explosion us blamed â ernesto guevara de la serna known che guevara born 14 june 1928 rosario argentina middleclass family studied medicine buenos aires university time travelled widely south central america widespread poverty oppression witnessed fused interest marxism convinced solution south central americaâs problems armed revolution joine…	Other	0.201653964	0.230731593	0.167472356	0.122379587	0.2777625	0	Sad
america canât help fighting wars america canât help fighting wars share abdul rasool syed january 21 2020 following assassination iranâs top general qasim sulemani us revered national hero irani nation subsequent vow iranian supreme leader ayatullah avenge assassinated general america seems brink fullscale war iran read â majority 56 journalists killed 2019 outside conflict zones un question alwa…	Other	0.387778527	0.198435699	0.288540237	0.083771362	0.041474176	0	Angry
judge may laugh cynic may judge may laugh cynic may share muhammad ziaurrehman january 21 2020 decision discard system district administration tenure pervaiz mushraf abrupt unsavory came rude shock capability government handle law order situation country done without really indepth analysis different strands administrative policy gelled together empower district government effective control secur…	Other	0.272781366	0.138504505	0.264850589	0.19104938	0.114558601	0.018255559	Angry
historic trump impeachment trial begins us senate agencies january 17 2020 historic impeachment trial donald trump began bitterly divided senate thursday solemn reading hushed chamber charges facing combative 45th us president senate sergeant arms michael stenger opened proceedings warning 100 senators decide whether 73yearold chief executive removed office âhear ye hear ye hear ye â stenger said…	Other	0.29915331	0.137027365	0.29005551	0.119145432	0.125615532	0.02900285	Angry
dr sehar making nutrition part syllabus dr sehar making nutrition part syllabus share staff reporter january 17 2020 lahore â â â â â â â â â â â â expert nutritionist dr sehar chawla stressed upon making nutrition part educational course order make society healthy super fit dr sehar said world making great progress every field especially sports producing best super fit athletes earning glories i…	Other	0.131655895	0.320792323	0.322287873	0.129456661	0.082966114	0.012841134	Excited
qasim praises bcb complete tour pakistan 11 47 january 17 2020 govt likely appoint amir ahmed shaikh new igp sindh qasim praises bcb complete tour pakistan eagerly waiting bangladesh team come provide players fans chance enjoy intâl cricket home share mohsin ali january 17 2020 islamabadâ â â â â â â â â â â â â â â â â â â â â â â â â former test cricketer iqbal qasim praised pakistan cricket bo…	Other	0.078746424	0.421168029	0.382038787	0.067378272	0.050668487	0	Happy
reese witherspoon believe beyoncã sent entire ivy park colle reese witherspoon canât believe beyoncã sent entire ivy park collection x january 17 2020 think itâs safe say start beautiful friendship reese witherspoon beyoncã ever since morning show actress asked bey jayz champagne 2020 golden globes friendship become gift keeps giving days golden globes power couple sent actress case ace spades ch…	Other	0.118487821	0.304464563	0.370778103	0.12519507	0.061090218	0.019984226	Excited
shoaib stuns shahzad memorial ranking tennis 11 47 january 17 2020 govt likely appoint amir ahmed shaikh new igp sindh shoaib stuns shahzad memorial ranking tennis another upset witnessed unseeded barkatullah eliminated 7th seed ahmed chaudhary 3set match shoaib upsets shahzad 64 61 share mohsin ali january 17 2020 islamabadâ â â â â â â â â â â â â â â â â â â youngster muhammad shoaib stunned d…	Other	0.124574712	0.239385927	0.264403505	0.118811504	0.232065819	0.020758533	Excited
mahira dazzles beach striking new pictures news desk january 17 2020 mahira khan left million fans astounded stunning beach appearance pictures posted thursday raees starlet took instagram share couple pictures recent outing tulum beach mexico cannot take eyes gorgeous looks rocking multicoloured ensemble minimal makeup mahira looked like dream opted gold hoop earrings several necklaces complimen…	Other	0.090818398	0.372413763	0.328236262	0.129141942	0.058078768	0.021310869	Happy
england hold advantage stokes pope rebuild 11 47 january 17 2020 govt likely appoint amir ahmed shaikh new igp sindh england hold advantage stokes pope rebuild england begin today momentum behind need pope stokes step performances came share agencies january 17 2020 port elizabethâ â â â â â â â â â â â â â â â â â â â â â englandâs top six made starts day one third test south africa port elizabe…	Other	0.224396467	0.24947431	0.316232647	0.10825124	0.067210123	0.034435212	Excited
meray paas tum ho cast appear special show news desk january 17 2020 cast popular drama meray paas tum ho appear special show ahead final episode ary digital announced exciting news viewers wednesday via instagram special show featuring entire cast air jan 18 saturday 8 00 pm double episode muchtalked drama air january 18 january 25 ie next saturday instead fans desperately anticipating ending ge…	Other	0.05902503	0.416809208	0.290700353	0.144913661	0.065954519	0.022597229	Happy
mark ruffalo took 5 weeks gain 30 pounds playing twins mark ruffalo took 5 weeks gain 30 pounds playing twins january 17 2020 mark ruffalo isnât playing identical twins hboâs miniseries know much true heâs playing identical twins look completely different theyâve lived completely different lives 40 years thomas schizophrenic years medication dominick order play two men ruffalo first filmed scenes…	Other	0.107753129	0.111630361	0.447611202	0.225786599	0.079314929	0.027903781	Excited
hafeez malik recalled b desh t20s 11 47 january 17 2020 govt likely appoint amir ahmed shaikh new igp sindh hafeez malik recalled b desh t20s need end losing cycle get back winning habits something played critical role decisionmaking â says misbah pcb names 3 uncapped players t20 squad share staff report january 17 2020 lahoreâ â â â â â â â â â â â â â â â â â â â â â â â â pakistan cricket boar…	Other	0.216229464	0.302712034	0.270556839	0.093041388	0.117460275	0	Happy
working americaâs got talent âamazingâ heidi working americaâs got talent âamazingâ heidi share google los angeles gn heidi klum ââamazing experienceââ working âamericaâs got talentâ read â pakistan join war region fm qureshi tells president rouhani us secretary pompeo 46yearold model judge six seasons american talent competition said ââonlyââ positive experiences whilst working show heidiâs comm…	Other	0.053322456	0.352567542	0.297865735	0.049306688	0.021787494	0.225150085	Happy
akon finalises plans build city senegal akon finalises plans build city senegal share google los angeles cm akon finalized deal build futuristic city senegal american singer spent part childhood west african nation looking site build settlement since 2018 sealed agreement build city senegalese officials monday january 13 2020 read â pakistan join war region fm qureshi tells president rouhani us s…	Other	0.103590567	0.436099124	0.335986235	0.080227134	0.04409694	0	Happy
antidengue surveillance efforts initiated control epidemic antidengue surveillance efforts initiated control epidemic share app 7 37 pm january 26 2020 control spread dengue fever indoor outdoor surveillance started areas patients reported test positive dengue last year read â antidengue surveillance efforts initiated control epidemic chairing meeting review antidengue arrangements friday rawalpi…	Dengue	0.186695261	0.254532506	0.275893998	0.167988851	0.114889384	0	Excited
strategy counter coronavirus dengue soon chief secretary strategy counter coronavirus dengue soon chief secretary proper screening chinese people conducted per sops says azam suleman share staff report february 02 2020 lahoreâ â â â â â â â â â â â â â â â â â â â â â â â â â â â â â â â â punjab chief secretary major retd azam suleman khan saturday reviewed strategy adopting preventive measures …	Dengue	0.274326407	0.123969403	0.167409253	0.191669841	0.191897732	0.050727364	Angry
dengue virus prevention plan frontier post february 13 2020 learning bitter experience past dengue virus outbreak khyber pukhtunkhwa government finalized prevention plan district administrations coordinate efforts relevant departments insecticides spray taking measures cover open water storages breed dengue fly larvae besides mass awareness campaign shall launched community participation creating…	Dengue	0.331406882	0.040860129	0.060928425	0.289918689	0.248648393	0.028237483	Angry
suranga lakmal sri lankaâs tour pakistan dengue frontier post december 9 2019 colombo agencies day sri lanka leaving pakistan play twotest series revealed suranga lakmal dengue fever travelling team spot taken asitha fernando spent last months playing sri lankaâs under23 emerging teams lakmal long teamâs best fast bowler test cricket especially away home played important role 20 victory 2017 keep…	Dengue	0.173896334	0.170472918	0.202122637	0.213531609	0.221648514	0.018327988	Sad
lakmal miss pakistan tour contracting dengue 0 fawad alam addresses press conference national stadiumâcourtesy pcb colombo sri lankan fast bowler suranga lakmal miss twomatch test series pakistan contracting dengue fever sri lankaâs cricket board announced sunday replaced asitha fernando join squad second match series first played pakistan decade following militant attack touring sri lankan team …	Dengue	0.139044607	0.249881932	0.252012689	0.129314826	0.229745947	0	Excited
usman buzdar inaugurates international moot dengue usman buzdar inaugurates international moot dengue punjab prepare 10year dengue strategy help global experts cm chairs meeting building new city near ravi river january 10 2020 chief minister punjab sardar usman buzdar inaugurated international conference dengue 2020 organised aegis primary secondary healthcare department local hotel thursday add…	Dengue	0.080481859	0.278098255	0.406727024	0.132240468	0.102452394	0	Excited
cm vows eradication dengue 11 58 january 09 2020 pm khan launch hunermand jawan programme today cm vows eradication dengue punjab prepare 10year dengue strategy light review discussion local international experts â says minister health dr yasmin rashid share iqtidar gilani january 10 2020 lahore chief minister punjab sardar usman buzdar reiterated resolve making efforts complete eradication dengu…	Dengue	0.125834769	0.189602266	0.248508824	0.185015081	0.218253946	0.032785115	Excited
punjab prepare 10year dengue strategy help global experts web desk january 9 2020 lahore punjab prepare 10year dengue strategy light review discussion local international experts said minister health dr yasmin rashid international dengue conference 2020 local hotel thursday punjab organized international dengue conference 2020 bringing together leading global experts develop action plan control d…	Dengue	0.076726129	0.334278857	0.30140264	0.145851564	0.112313873	0.029426937	Happy
pa speaker orders constitution committee dig dengue deaths 12 25 pm december 23 2019 met office predicts cold dry weather parts country pa speaker orders constitution committee dig dengue deaths instead continuing good work done last rulers government changed entire team caused dengue resurface â says parvez health minister says dengue killed 26 share iqtidar gilani december 24 2019 lahoreâ â â â…	Dengue	0.158778353	0.063878902	0.16503566	0.21518857	0.354899529	0.042218987	Sad
dengue cases continue surface despite dip temperature shehzad yousafzai december 30 2019 deadly dengue virus continues spread despite significant dip temperature level rawalpindi 23 persons lost lives due dengue fever year twenty cases reported december city alone despite significant drop temperature health experts believe dengue fever might continue throughout year near future far year 50 thousa…	Dengue	0.211648244	0.042163645	0.035501672	0.383994573	0.301697044	0.024994823	Fear
pervaiz elahi praises shehbazâ efforts eradicating dengue pervaiz elahi praises shehbazâ efforts eradicating dengue law minister says opposition isnât interested houseâs proceedings hassaan ahmed december 24 2019 punjab assembly speaker chaudhry pervaiz elahi admired efforts archrival former punjab cm shehbaz sharif eradicating dengue province previous tenure elahi also admonished health minister…	Dengue	0.090108771	0.382242165	0.395713577	0.081504581	0.050430906	0	Excited
need enhancing capabilities cope dengue threat stressed need enhancing capabilities cope dengue threat stressed share staff report december 24 2019 islamabadspeakers monday stressed governmentâs healthcare authorities enhance capabilities cope looming threat dengue country read â story weak ego pakistan absence kuala lumpur summit vice chancellor vc national skills university prof muhammad mukhta…	Dengue	0.364994345	0.050088218	0.075362364	0.18262975	0.26279814	0.064127183	Angry
pervaiz elahi debunks govt stats denguerelated deaths frontier post december 23 2019 fp report lahore speaker punjab assembly chaudhry pervaiz elahi expressed dissatisfaction governmentâs statistics denguerelated deaths decided form committee review matter pervaiz elahi expressed dengue virus created chaos punjab ârawalpindi witnessed casualties deputy commission lahore changed â said pakistan mu…	Dengue	0.222236498	0.056642495	0.168312527	0.207650117	0.327820206	0.017338157	Sad
australian technology used control dengue withdrawing moot last minute little lift international image december 23 2019 pakistan one 10 countries affected changing climate impact latter showing december 23 2019 stray dogâs life nasty brutish short counter growing incidence dog bites thus quell updated december 22 2019 security establishment must reflect upon constitutionally mandated role decembe…	Dengue	0.250535603	0.110432978	0.132958329	0.153911004	0.339492213	0.012669873	Sad
sindh hotspot dengue despite chilly weather 0 karachi rest country returning cases dengue infection cases still reported sindh despite cold weather mosquito causes disease normally goes hibernation officials said saturday 40 cases dengue hemorrhagic fever reported sindh friday barring single case islamabad region elsewhere country reported anyone inflicted officials health ministry said 43 dengue…	Dengue	0.573649009	0.027032499	0.037318899	0.115770336	0.185487227	0.06074203	Angry
nih send officials australia dengue virus control training nih send officials australia dengue virus control training share rahul basharat december 21 2019 islamabadnational institute health nih decided send officials training australia learn dengue virus control country senate body told friday read â trump enacts ndaa decrees us space force activates sanctions nord stream 2 meeting senate standi…	Dengue	0.502482963	0.02803588	0.064143593	0.180980558	0.207366642	0.016990365	Angry
oversight panel enforce dengue action plan kp 0 highpowered committee formed ensure implementation âdengue action planâ prevent occurrence mosquitoborne disease endemic province especially peshawar provincial capital â afpfile peshawar highpowered committee formed ensure implementation âdengue action planâ prevent occurrence mosquitoborne disease endemic province especially peshawar provincial ca…	Dengue	0.238822332	0.165825191	0.257829959	0.168311253	0.169211265	0	Excited
dengue cases capital decline cold weather dengue cases capital decline cold weather share app december 10 2019 islamabadthe citizens federal capital breathed sigh relief number dengue patients hospitals come changing weather conditions according health experts dip temperature environment favourable mosquitoes breed read â chilean military aircraft disappears 38 board spokesman federal government …	Dengue	0.220162779	0.072318214	0.063519652	0.25403538	0.363625681	0.026338293	Sad
dengue fever claims another 3 lives outbreak remains intense listen dengue fever claims another 3 lives outbreak remains intense rawalpindi dengue fever outbreak twin cities islamabad rawalpindi remains intense infection claimed another three lives allied hospitals town taking total number deaths far reported due infection allied hospitals 31 year september 5 date allied hospitals including holy …	Dengue	0.25130138	0.038239829	0.055891922	0.350933292	0.266001004	0.037632573	Fear
dengue claims 3 lives listen dengue claims 3 lives rawalpindi dengue fever outbreak twin cities islamabad rawalpindi remains intense infection claimed another three lives allied hospitals town taking total number deaths far reported due infection allied hospitals 31 year september 5 date allied hospitals including holy family hospital benazir bhutto hospital district headquarters hospital receive…	Dengue	0.328492076	0.032781389	0.050688807	0.265306686	0.257513329	0.065217714	Angry
dengue virus pakistan google dengue virus common pakistan one dangerous diseases case death however four patients die dengue fever 828 suspected landed three government hospitals rawalpindi punjab antidengue campaign virus speeding citizens read â ihc accepts apologies dr firdous ghulam sarwar contempt court cases holy family hospital hfh received 384 patients sunday 287 patients arrived benazir …	Dengue	0.525483869	0.026286915	0.060665729	0.214798879	0.153134437	0.019630171	Angry
two dengue deaths city 0 karachi dengue viral fever claimed two lives private hospital karachi last 24 hours taking death toll mosquitoborne disease 37 since jan 1 reported saturday 60yearold man resident shah faisal colony 40yearold man resident korangi died dengue fever private hospital last night spokesman prevention control programme dengue pcpd sindh confirmed deaths published dawn november …	Dengue	0.368519522	0.035809252	0.041038054	0.176700489	0.345003019	0.032929664	Angry
officials confirm yearã first death dengue karachi listen officials confirm yearâs first death dengue karachi dengue hemorrhagic fever along typhoid claimed life young girl treatment private hospital karachi dengue prevention control program officials said monday âeightyear old muskan bibi daughter abdullah resident mpr society near qasba colony brought aga khan university hospital last month die…	Dengue	0.366245668	0.039642092	0.063659154	0.211115441	0.303693803	0.015643843	Angry
philippines charge officials dengue vaccination deaths listen philippines charge officials dengue vaccination deaths manila philippine government said friday would file criminal charges six officials french pharmaceutical firm sanofi pasteur deaths children injected dengvaxia antidengue vaccine philippines 2016 first nation use dengvaxia mass immunisation programme sanofi disclosed year later cou…	Dengue	0.354128642	0.03090452	0.099124534	0.172066781	0.322098782	0.021676741	Angry
yearã first death dengue karachi listen yearâs first death dengue karachi karachi dengue hemorrhagic fever along typhoid claimed life young girl treatment private hospital karachi dengue prevention control program officials said monday âeightyear old muskan bibi daughter abdullah resident mpr society near qasba colony brought aga khan university hospital last month died within days due dengue com…	Dengue	0.242534526	0.066046032	0.087436995	0.237358606	0.35185046	0.014773382	Sad
another 30 patients tested positive dengue fever taking count 65 listen another 30 patients tested positive dengue fever taking count 65 rawalpindi sharp increase number confirmed cases dengue fever reported three teaching hospitals town recorded last week testing 30 patients positive infection taken total number confirmed patients far registered allied hospitals 65 important first case dengue fe…	Dengue	0.31302853	0.105645007	0.071689586	0.299283712	0.18143473	0.028918436	Angry
30 patients test positive dengue fever pindi hospitals listen 30 patients test positive dengue fever pindi hospitals rawalpindi sharp increase number confirmed cases dengue fever reported three teaching hospitals town recorded last week testing 30 patients positive infection taken total number confirmed patients far registered allied hospitals 65 important first case dengue fever region country y…	Dengue	0.160245864	0.055233935	0.046441874	0.52152723	0.192856154	0.023694944	Fear
40 dead bdã worstever dengue outbreak listen 40 dead bdâs worstever dengue outbreak dhaka least 40 people died bangladeshâs worstever outbreak dengue officials said tuesday overburdened hospitals struggled treat thousands patients outbreaks mosquitoborne viral infection causes flulike symptoms deadly develops haemorrhagic fever usually occur south asian nation monsoon season june september year d…	Dengue	0.357207122	0.05153062	0.126534198	0.170517844	0.26918089	0.025029327	Angry
35 test positive dengue listen 35 test positive dengue rawalpindi continuous increase number confirmed cases dengue fever reported three allied hospitals town extensive travelling individuals endemic areas country eid holidays may enhance risk severe dengue fever outbreak coming days data collected âthe newsâ thursday revealed three teaching hospitals town including holy family hospital hfh benaz…	Dengue	0.22579128	0.120867569	0.09985573	0.279180992	0.241403036	0.032901393	Fear
outbreak dengue expected sindh ppi august 17 2019 huge outbreak dengue fever expected karachi parts sindh following recent heavy rains sources said said concerned government departments already alerted regard said connection urgent meeting prevention control program dengue sindh held friday karachi office participants senior officers divisional staff sindh purpose meeting review situation dengue …	Dengue	0.257537831	0.074081815	0.084631309	0.261077881	0.257450631	0.065220532	Fear
antidengue drive continues listen antidengue drive continues rawalpindi 545 special teams antidengue drive inspected 77 897 houses large number spots last week chaklala cantonment board rawalpindi cantonment board potohar rawal town areas cleared 597 sites positive dengue deputy commissioner dc rawalpindi chaudhary muhammad ali randhawa directed rawalpindi development authority administration coo…	Dengue	0.192095801	0.282182398	0.327273341	0.104694923	0.059938227	0.03381531	Excited
77897 houses open places checked rawalpindi antidengue drive listen 77 897 houses open places checked rawalpindi antidengue drive rawalpindi 545 special teams antidengue drive inspected 77 897 houses large number spots last week chaklala cantonment board rawalpindi cantonment board potohar rawal town areas cleared 597 sites positive dengue dc rawalpindi chaudhary muhammad ali randhawa directed ra…	Dengue	0.107164149	0.286622568	0.392370385	0.126932169	0.043500338	0.043410391	Excited
186 dengue cases reported karachi last 20 days 186 dengue cases reported karachi last 20 days pppi tuesday aug 20 2019 pcpd started fumigation highrisk areas prevent citizens catching dengue fever photo file karachi least 186 new cases dengue reported karachi last 20 daysâ â according prevention control programme dengue pcpd sindh programme manager dr mohammad iqbal least six people killed dengue…	Dengue	0.446114633	0.050641023	0.118267169	0.181645514	0.188274276	0.015057386	Angry
four persons penalised complying antidengue measures four persons penalised complying antidengue measures share app august 21 2019 islamabadislamabad capital territory administration ongoing antidengue drive sealed 14 junkyards issued tokens four persons rawat complying antidengue measures read â london court hold hearing assange extradition us monday rawat currently main focus bordered three sid…	Dengue	0.086780248	0.357538611	0.372517345	0.130151732	0.053012064	0	Excited
pcpd reports 186 new dengue cases karachi pcpd reports 186 new dengue cases karachi share 2 09 pm august 20 2019 least 186 new cases dengue reported karachi last 20 daysâ â according prevention control programme dengue pcpd sindh programme manager dr mohammad iqbal least six people killed dengue far year dengue cases increasing karachi following heavy rainsâ added pcpd started fumigation highrisk…	Dengue	0.286676464	0.176970476	0.159609393	0.168207626	0.175165219	0.033370823	Angry
ã 1239 dengue cases reported seven monthsã listen â1 239 dengue cases reported seven monthsâ sindh health department informed chief minister past seven months 1 239 dengue fever cases reported across province six patients succumbed disease report submitted health secretary saeed awan cm secretariat says 1 239 cases dengue fever reported province january 20 august 20 six patients died districtwise…	Dengue	0.428785917	0.093738214	0.141056665	0.134799744	0.191089114	0.010530347	Angry
14 junkyards sealed complying antidengue steps listen 14 junkyards sealed complying antidengue steps islamabad islamabad capital territory administration icta ongoing antidengue drive sealed 14 junkyards challan four persons rawat complying antidengue measures rawat currently main focus bordered three side rawalpindi numerous dengue cases already reported asif raheem additional deputy commissione…	Dengue	0.165783449	0.279456777	0.352227843	0.138242083	0.045693533	0.018596316	Excited
dengue fever strikes karachi agencies august 22 2019 dengue fever claimed life youngster private hospital karachi taking death toll mosquitoborne disease six since january 1 2019 spokesperson prevention control programme dengue pcpd sindh said 19yearold youngster nawab wasif resident new muzaffarabad colony landhi area karachi brought aga khan hospital aku days back dengue fever died due mosquito…	Dengue	0.247572883	0.037447513	0.043846475	0.337663942	0.307148869	0.026320318	Fear
pti govt left people punjab mercy dengue marriyum frontier post august 22 2019 fp report lahore marriyum aurangzeb spokesperson pakistan muslim leaguenawaz pmln said incompetent government snatched facilities health free tests medicines people left mercy dengue expressing concern upsurge number dengue patients different areas punjab said devastations unemployment business inflation serve evidence…	Dengue	0.287603385	0.171200669	0.19391517	0.174403724	0.172877053	0	Angry
dengue fever outbreak affects hundreds karachi rawalpindi frontier post august 22 2019 fp report karachirawalpindi dengue fever epidemic started go viral karachi result wastage waste water situation rawalpindi getting uncontrollable dengue claimed six lives year far three females 2019 total 1 225 dengue cases reported sindh province far 1 164 karachi alone city worried increase dengue cases due u…	Dengue	0.320057418	0.039789831	0.063744984	0.315849246	0.236865064	0.023693458	Angry
dengue fever spread takes shape outbreak listen dengue fever spread takes shape outbreak rawalpindi dengue fever spread region country started taking shape outbreak allied hospitals town tested many 147 patients positive dengue fever last one week taking total number confirmed patients infection far registered three teaching hospitals 250 point time till august 22 allied hospitals never received …	Dengue	0.132855938	0.096655629	0.179182952	0.390045587	0.163548239	0.037711656	Fear
dengue patients turning peshawar hospitals listen dengue patients turning peshawar hospitals peshawar patients started visiting provincial capital different parts khyber pakhtunkhwa due dengue virus two tertiary care hospitals receiving dozens dengue victims last several days people usual brought hospitals suburbs peshawar districts like previous year khyber teaching hospital kth started receivin…	Dengue	0.424031804	0.02429302	0.037757076	0.253965824	0.239864499	0.020087777	Angry
dengue emergency imposed twin cities rawalpindiislamabad dengue emergency imposed twin cities rawalpindiislamabad share web desk 12 07 pm august 24 2019 dengue emergency imposed twin cities rawalpindi islamabad owing outbreak dengue epidemic read â pelosi says trump wheelhouse tries intimidate whistleblower according media reports number dengue patients reached alarming proportion surpassing 450 …	Dengue	0.197092105	0.082541908	0.145205424	0.224789659	0.325591589	0.024779316	Sad
dengue control lab set gcu listen dengue control lab set gcu lahore wolbachia based dengue control laboratory established government college university gcu grant rs 1418 million higher education commission hec last working day regular vice chancellor gcu prof dr hassan amir shah along senior faculty members inaugurated laboratory constructed research project entitled âdevelopment wolbachia based …	Dengue	0.226892894	0.153057068	0.221077361	0.18639523	0.160131848	0.0524456	Angry
health minister wants denguefree punjab health minister wants denguefree punjab nurses government hospitals rawalpindi working 18 hours share staff reporter august 27 2019 lahore punjab health minister dr yasmin rashid directed officials concerned declare emergency control dengue rawalpindiâ according handout issued monday minister visited benazir bhutto holy family hospitals enquired dengue pati…	Dengue	0.294934408	0.193609163	0.123808618	0.17045377	0.186009166	0.031184875	Angry
zafar mirza calls effective steps control dengue frontier post august 27 2019 fp report islamabad special assistant prime minister health dr zafar mirza tuesday chaired meeting review steps taken minimize appearance spread dengue fever meeting dr zafar mirza ordered related departments make sure effective steps dengue virus spread remains control meeting attended administrations two districts ie …	Dengue	0.217728949	0.259675923	0.177334435	0.172335066	0.139510108	0.03341552	Happy
seminar dengue control prevention held aaur listen seminar dengue control prevention held aaur rawalpindi awareness seminar dengue control prevention held pir mehr ali shah arid agriculture university rawalpindi pmasaaur tuesday aim raise awareness among masses dengue observe precautionary measures protection disease speakers recommended various preventive measures dengue mosquitoes stressed coll…	Dengue	0.185827583	0.206254205	0.239610054	0.147383391	0.174090907	0.046833861	Excited
measures taken contain outbreak dengue fever listen measures taken contain outbreak dengue fever islamabad district health department islamabad taking steps nearly two months july 2 year control dengue fever spread union council rawat first confirmed cases dengue fever season reported recently mohra nagyaal village rawat caught localised outbreak infection health department working hard contain l…	Dengue	0.325890809	0.038090015	0.054024917	0.35714129	0.192369841	0.032483129	Fear
dengue rise 24 new cases diagnosed islamabad listen dengue rise 24 new cases diagnosed islamabad islamabad dengue virus cases risen federal capital two dozen dengue patients hospitalised last 24 hours pims private news channel reported according pakistan institute medical sciences pims spokesperson least 150 patients admitted hospital dengue virus confirmed 24 tenbed isolation ward also establish…	Dengue	0.383715398	0.037680368	0.057581535	0.255415731	0.23563732	0.029969649	Angry
24 people test positive dengue fever 24 hours islamabad 24 people test positive dengue fever 24 hours islamabad share nni 9 03 pm august 27 2019 twenty four people tested positive forâ dengue fever pakistan institute medical sciences pimsâ hospital past 24 hours read â apple bans vaperelated apps store ecigarette deaths rise according spokesperson hospital many 150 peopleâ suspected suffering den…	Dengue	0.146501449	0.13143766	0.143963633	0.355020174	0.223077084	0	Fear
dengue cases rise capital frontier post august 28 2019 fp report islamabad dengue virus cases risen federal capital 24 dengue patients hospitalized last 24 hours pims private news channel reported according pakistan institute medical sciences pims spokesman least 150 patients admitted hospital dengue virus confirmed 24 patients tenbed isolation ward also established dengue patients spokesman added	Dengue	0.533749981	0.029607617	0.0463476	0.19605668	0.171006871	0.023231252	Angry
meeting reviews antidengue measures staff reporter august 28 2019 islamabad ministry national health services tuesday held meeting review steps taken minimise appearance spread dengue fever read â london court hold hearing assange extradition us monday secretary health dr allah bakhsh malik convened meeting meeting attended administrations two districts ie dc rawalpindi additional dc rawalpindi a…	Dengue	0.239166935	0.205981896	0.15583253	0.191314969	0.162288223	0.045415448	Angry
bowler shaheen afridi diagnosed dengue fever preseason training camp updated 36 minutes ago bowler shaheen afridi diagnosed dengue fever preseason training camp web desk thursday aug 29 2019 lahore young pakistani leftarm fast bowler shaheen shah afridi diagnosed dengue fever taken local hospital lahore pakistan cricket board pcb said thursday press release pcb said shaheen afridi ruled ongoing p…	Dengue	0.208290269	0.077152989	0.140360248	0.264081981	0.287464868	0.022649646	Sad
president stresses single blood test facility detection thalassemia hepatitis president stresses single blood test facility detection thalassemia hepatitis december 19 2019 whatsapp islamabad dec 19 app president dr arif alvi thursday called need effective policy introduce single blood screening facility simultaneous detection thalassemia hepatitis overcome challenges lifethreatening diseases add…	Hepatitis	0.17073884	0.218832619	0.218008089	0.184957831	0.174180804	0.033281818	Happy
punjab seeks help fight hepatitis c 0 lahore perturbed âpossible explosionâ deadly hepatitis c pakistan particularly punjab accounts 6070 per cent countryâs disease burden provincial government sought help world health organisation check epidemic government requested dispatch team technical experts headquarters geneva regional office guidance technical support government believes successful âegyp…	Hepatitis	0.276773259	0.179998857	0.289467624	0.111358094	0.142402167	0	Excited
hepatitis explosion daily times february 2 2020 among diseases hepatitis prevalent pakistan especially punjab punjab hepatitis control programme sought intervention world health organisation check likely outbreak deadly hepatitis c pakistan particularly punjab accounts 6070 per cent countryâs disease burden request comes heels whoâs successful work egyptian government virus defeated plan provides…	Hepatitis	0.319012316	0.126053132	0.239830723	0.150286756	0.14309176	0.021725313	Angry
governor reviews hepatitis control plan governor reviews hepatitis control plan december 17 observed patient protection day share staff report august 28 2019 lahoreâ â â â meeting governor ch sarwar chair decided set free hepatitis prevention camps across province part hepatitis free punjab campaign read â london court hold hearing assange extradition us monday also decided observe december 17 pa…	Hepatitis	0.394381571	0.122905259	0.177259655	0.140648282	0.140902598	0.023902636	Angry
thf support pakistan eliminating hepatitis b c thf support pakistan eliminating hepatitis b c february 22 2020 whatsapp london feb 22 app health foundation thf continue support pakistan government efforts creating awareness prevention treatment elimination diseases hepatitis b c country stated representatives health foundation pakistan united kingdom chapter introductory session noble work founda…	Hepatitis	0.110621058	0.364359777	0.343064974	0.081777681	0.083962474	0.016214035	Happy
pakistan pledges prevent hepatitis b hepatitis c pakistan pledges prevent hepatitis b hepatitis c govt health authorities pay enough attention treatment hbv hcv share zoya nazir december 09 2019 prevention better cure goes clichã absolutely true simple understand community wouldnât need spend many resources treatment disease proactively takes measures prevent disease occurring first place read â …	Hepatitis	0.16363735	0.314002732	0.2753499	0.138338577	0.108671441	0	Happy
punjab governor vows eradicate hepatitis listen punjab governor vows eradicate hepatitis lahore punjab governor chaudhry muhammad sarwar tuesday said government committed wipe hepatitis water related diseases province rs15 billion set aside free treatment chairing meeting hepatitis free punjab governor house directed speed hepatitis awareness campaign province adding help nongovernmental organiza…	Hepatitis	0.345225479	0.14471881	0.196060321	0.162192871	0.151802519	0	Angry
jhang hospitals short hepatitis b c vaccines listen jhang hospitals short hepatitis b c vaccines jhang 12 000 newborns childrenâs life risk due shortage mandatory vaccination hepatitis b c dhq thq hospitals public health facilities district parents children born last three months different hospitals worried kids vaccinated birth sources said 12 000 children born dhq thq hospitals rhcs bhus public…	Hepatitis	0.273905131	0.16790433	0.238289261	0.132165967	0.157473151	0.03026216	Angry
hepatitis diseases spread karachi affecting 10000 children frontier post august 20 2019 fp report karachi medical experts tuesday informed 300 percent increase number patients rains eidulazha spread diseases like hepatitis abdominal pain karachi affecting 10 000 children according details impacts waste polluted water city quaid started appear affected hundreds children abdominal diseases hepatiti…	Hepatitis	0.313897318	0.147260518	0.12274693	0.215591814	0.189536967	0.010966453	Angry
detection phylogeny fowl adenovirus associated hydropericardium hepatitis syndrome broilers next article detection phylogeny fowl adenovirus associated hydropericardium hepatitis syndrome broilers nida zia1 ayesha maqbool2 muhammad safdar3 ummihabiba1 altaf mehmood4 muhammad usman5 zahid iqbal6 javed iqbal6 shahid mehmood6 amanullah khan7 sajid umar8 1 department biology virtual university lahore…	Hepatitis	0.223244007	0.183648957	0.260910829	0.165897767	0.166298441	0	Excited
seminar hepatitis press release august 06 2019 lahore health department arranged seminar collaboration world health organization local hotel health services director general dr haroon jehangir fleppa easter brock dr jamshaid prof ghayyasun nabi tayyab dr athar dr nasrullah ch dr yadullah also attended event symptoms treatment hepatitis highlighted seminar dr haroon jehangir said patients bring pr…	Hepatitis	0.090068314	0.291353885	0.341492397	0.15206382	0.125021585	0	Excited
ã 10m hepatitis c patients pakistanã listen â10m hepatitis c patients pakistanâ lahore pakistan second highest prevalence hepatitis c worldwide egypt almost 10 million people pakistan infected hepatitis c 5 million suffering hepatitis b crucial situation calls serious measures equip physicians latest knowledge play pivotal role combating epidemic regard pakistan kidney liver institute research ce…	Hepatitis	0.131148255	0.313082336	0.307074227	0.134013945	0.114681237	0	Happy
call create awareness hepatitis listen call create awareness hepatitis lahore punjab health department arranged seminar help world health organization local hotel director general health services punjab dr haroon jehangir fleppa easter brock dr jamshaid prof ghayyasunnabi tayyab dr athar dr nasrullah ch dr yadullah also present symptoms treatment hepatitis highlighted seminar dg health services p…	Hepatitis	0.106242207	0.348528618	0.311831657	0.078134645	0.093584008	0.061678867	Happy
people sindh victims aids hepatitis unemployment sh rasheed listen people sindh victims aids hepatitis unemployment sh rasheed nawabshah federal minister railways sheikh rasheed ahmed said people sindh victims aids hepatitis unemployment ruling elite engaged plundering provincial wealth resources talking media persons nawabshah railway station sheikh rasheed maulana fazl ur rehman told politics m…	Hepatitis	0.439531413	0.093596914	0.096464067	0.146251396	0.179838656	0.044317555	Angry
lgh launch website hepatitis awareness listen lgh launch website hepatitis awareness lahore principal post graduate medical institute lahore general hospital prof dr sardar alfareed zafar announced official website page general awareness hepatitis public service message sms facility also available necessary material national language urdu also put guidance views expressed principal pgmilgh prof s…	Hepatitis	0.068508737	0.475623095	0.316153938	0.078415084	0.039469167	0.021829978	Happy
experts underline need locate undiagnosed patients hepatitis listen experts underline need locate undiagnosed patients hepatitis islamabad worldwide 300 million people living viral hepatitis totally unaware without finding undiagnosed linking care millions continue suffer die dr nadeem iqbal gastroenterologist shifa international hospital shared views seminar arranged connection world hepatitis d…	Hepatitis	0.371113115	0.139108753	0.153122759	0.119641967	0.180193731	0.036819675	Angry
pakistan 12 million people hepatitis b c dr nadeem pakistan 12 million people hepatitis b c dr nadeem july 30 2019 viral hepatitis 8th highest cause mortality globally responsible estimated 134 million deaths 2015 toll comparable hiv tuberculosis globally approximately 257 million persons chronically infected hepatitis b 71 million hepatitis c rate estimated 20 million deaths occur 2015 2030 worl…	Hepatitis	0.243154136	0.192562833	0.227279077	0.151183002	0.166413862	0.01940709	Angry
paf hospital observes world hepatitis day dna july 30 2019 paf hospital islamabad observed world hepatitis day monday mark day paf hospital collaboration pakistan society study liver diseases pakistan academy family physicians arranged symposium liver diseases air chief marshal mujahid anwar khan chief air staff pakistan air force chief guest occasion addressing symposium air chief lauded efforts…	Hepatitis	0.143265026	0.148336218	0.157848462	0.273133632	0.238747707	0.038668955	Fear
world hepatitis day observed peshawar frontier post july 29 2019 fp report peshawar world hepatitis day observed regional blood center rbc health department collaboration hamza foundation organizing awareness session walk university town peshawar dr noorisaba manager rbc peshawar dr tariq khan medical director hamza foundation officials health department delivered lectures create awareness hepati…	Hepatitis	0.105039624	0.278978312	0.442168858	0.099934799	0.051284509	0.022593899	Excited
sarwar launches hepatitis outreach programme jinnah hospital sarwar launches hepatitis outreach programme jinnah hospital toppling pti government dream opposition would never materialised share staff reporter july 28 2019 lahore punjab governor ch muhammad sarwar inaugurated hepatitis outreach programme jinnah hospital saturday flanked ms dr iftikhar ahmad medics governor also took round various …	Hepatitis	0.297375669	0.178445449	0.19020438	0.134744959	0.147462668	0.051766875	Angry
call creating awareness hepatitis call creating awareness hepatitis share staff reporter july 28 2019 lahore like around world hepatitis day observed across country today calling stepping efforts fight hepatitis shaukat khanum media cell released statistics eve hepatitis day read â boat capsizes okara drowning 10 citing wwwhepatitisdayorg wwwcancerresearchukorg national hepatitis strategic framew…	Hepatitis	0.271011044	0.264877779	0.336758388	0.062891316	0.041994205	0.022467268	Excited
yearã world hepatitis day focuses awareness listen yearâs world hepatitis day focuses awareness lahore world hepatitis day 2019 emphasises creating awareness common types hepatitis cause significant morbidity mortality world especially developing countries like pakistan fortunately peak time create awareness put emphasis taking strong policy measures curb disease 2019 pakistan host country world …	Hepatitis	0.065764071	0.404264432	0.40480942	0.077023349	0.035113057	0.013025672	Excited
buzdar urges preventive steps hepatitis listen buzdar urges preventive steps hepatitis lahore message world hepatitis day observed today chief minister sardar usman buzdar said government resolved free punjab hepatitis segments society play role creating awareness disease protection hepatitis possible vaccination preventive measures said said aab pak authority established prevent people hepatitis…	Hepatitis	0.313301408	0.179398951	0.198604186	0.138443649	0.14742141	0.022830396	Angry
president stresses prevention cope hepatitis frontier post july 28 2019 fp report islamabad president dr arif alvi says pakistan coping disease hepatitis despite limited resources addressing seminar connection world hepatitis day islamabad sunday said prevalence hepatitis c increasing pakistan due consumption unsafe food water said use unsafe syringes also contributing factor spread disease said …	Hepatitis	0.24268575	0.138463684	0.172288525	0.201506665	0.245055376	0	Sad
world hepatitis day observed siut jul 27 2019 world hepatitis day observed siut saturday jul 27 2019 geotvhandout via sindh institute urology transplantation siut karachi sindh institute urology transplantation siut observed world hepatitis day friday special focus appeal health planners practising professionals work collaboratively elimination menace year theme world hepatitis day find missing m…	Hepatitis	0.078742346	0.231914174	0.545600139	0.089545757	0.046944433	0.007253152	Excited
hepatitis e rise punjab listen hepatitis e rise punjab lahore 13 million people pakistan suffer hepatitis nine million hepatitis c 5 per cent population 45 million hepatitis b represents 25 per cent population itâs hepatitis e widespread punjab particularly lahore high mortality rate among pregnant women stated gastroenterologist haematologist mayo hospital dr adeel qamar said hepatitis preventio…	Hepatitis	0.229277885	0.255174754	0.305070713	0.088228308	0.122248341	0	Excited
highest prevalence viral hepatitis world experts call screening every pakistani listen highest prevalence viral hepatitis world experts call screening every pakistani due reuse syringes poor infection control unsafe unscreened blood transfusions pakistan highest rate hepatitis b c according estimate 15 million people infected deadly viral disease experts said wednesday called screening entire pop…	Hepatitis	0.331053728	0.160768227	0.184398146	0.118429391	0.176354934	0.028995575	Angry
experts call entire pakistanâs screening hepatitis b c experts call entire pakistanâs screening hepatitis b c share staff report july 28 2019 karachidue reuse syringes poor infection control unsafe unscreened blood transfusions pakistan highest rate hepatitis b c according estimate 15 million people infected deadly viral disease experts said saturday called screening entire population pakistan vi…	Hepatitis	0.256824218	0.177051228	0.238816933	0.136421146	0.166750029	0.024136447	Angry
durdana najam world hepatitis day2019 durdana najam july 28 2019 theme world hepatitis day year âinvest eliminating hepatitisâ crucial pakistan health sector suffering inadequate funding government host country world hepatitis day 2019 pakistan global events held islamabad pakistan 2728 july 2019 read â pelosi says trump wheelhouse tries intimidate whistleblower latest report substantial increase…	Hepatitis	0.117717001	0.23990372	0.418077159	0.139433246	0.071316745	0.013552129	Excited
hepatitis free rawalpindi programme launched listen hepatitis free rawalpindi programme launched rawalpindi vision eliminating hepatitis 2030 rawalpindi medical university along centre liver digestive diseases holy family hospital launched âhepatitis free rawalpindiâ programme first programme kind step forward towards elimination hepatitis pakistan guidance vice chancellor rmu professor dr muhamm…	Hepatitis	0.191806128	0.181016014	0.244626393	0.234385802	0.118366864	0.029798799	Excited
nine times people infected hepatitis hiv dr sabeen farhan july 27 2019 world hepatitis day year 2019 must aware common types hepatitis causes significant morbidity mortality world especially developing countries like pakistan fortunately peak time create awareness put emphases taking strong policy measure curb disease 2019 pakistan host country world hepatitis day per world health organization of…	Hepatitis	0.277053329	0.073998577	0.13056276	0.293737165	0.187552193	0.037095976	Fear
health plannersâ help sought fight hepatitis health plannersâ help sought fight hepatitis share app july 26 2019 karachiâ â â â â world hepatitis day observed sindh institute urology transplantation siut thursday appeal health planners practicing professionals jointly world elimination menace theme celebrating day year âfind missing millions â said statementâ read â apple bans vaperelated apps st…	Hepatitis	0.173237183	0.203345813	0.526176339	0.060513528	0.036727137	0	Excited
programme launched eliminate hepatitis pindi 2030 programme launched eliminate hepatitis pindi 2030 share israr ahmad july 27 2019 rawalpindithe rawalpindi medical university rmu collaboration centre liver digestive diseases pakistan launched âhepatitis free rawalpindiâ programme vision eliminating hepatitis 2030 read â apple bans vaperelated apps store ecigarette deaths rise process eliminating …	Hepatitis	0.162324126	0.250997346	0.313363361	0.160722956	0.112592211	0	Excited
un urges countries invest eliminating hepatitis un urges countries invest eliminating hepatitis july 26 2019 whatsapp united nations jul 26 app world health organization united nations agency friday called countries take advantage recent reductions costs diagnosing treating viral hepatitis scale investments disease elimination save lives call came ahead world hepatitis day observed july 28 new st…	Hepatitis	0.105432606	0.307282424	0.307155278	0.131612478	0.148517213	0	Happy
ã hepatitis beltã dangerously increasing across pakistan seminar told listen âhepatitis beltâ dangerously increasing across pakistan seminar told âwe living alarming condition âhepatitis beltâ dangerously increasing pakistan areas like southern punjab northern sindh upper sindh district adjunct areas balochistan â said prof zaigham abbas head department gastroenterology ziauddin university hospit…	Hepatitis	0.305464687	0.118246446	0.283169068	0.138711291	0.13847735	0.015931157	Angry
antihepatitis free camp listen antihepatitis free camp lahore health minister dr yasmeen rashid visited antihepatitis free camp met journalists lahore press club thursday dr yasmeen rashid said government hospitals registered hepatitis patients provided free cost medicines across province lahore health minister dr yasmeen rashid visited antihepatitis free camp met journalists lahore press club th…	Hepatitis	0.156862636	0.219885171	0.413641389	0.120201633	0.066395717	0.023013455	Excited
hepatitis patients getting free drugs says minister listen hepatitis patients getting free drugs says minister lahore health minister dr yasmeen rashid visited antihepatitis free camp met journalists lahore press club thursday occasion lahore press club president arshad ansari also present dr yasmeen rashid talking media persons said government hospitals registered hepatitis patients provided fre…	Hepatitis	0.239822153	0.210336332	0.247110112	0.138677313	0.120886584	0.043167506	Excited
hospital launch hepatitis preventive programme listen hospital launch hepatitis preventive programme lahore jinnah hospital administration collaborated charity organisation launch extensive programme prevention treatment hepatitis lahore rest punjab hospital started âthe outreach activity programmeâ prevention treatment hepatitis financial collaboration sheikh gohar ejaz trust punjab government a…	Hepatitis	0.22453496	0.216780154	0.140601246	0.15972101	0.19696197	0.06140066	Angry
use new syringe healthy food stressed prevent hepatitis listen use new syringe healthy food stressed prevent hepatitis lahore speakers awareness seminar stressed need using new syringe every time injection avoiding junk fried food using boiled water eating fresh clean fruit prevention hepatitis speaking seminar jointly organised mir khalilurrahman memorial society mkrms ferozsons laboratories loc…	Hepatitis	0.221664327	0.175277796	0.146596047	0.180206297	0.192012777	0.084242757	Angry
yasmin opens hepatitis screening camp yasmin opens hepatitis screening camp share staff reporter july 19 2019 lahore minister health dr yasmin rashid inaugurated three days free screening camp hepatitis government mozang hospital thursday vicechancellor fatima jinnah medical university prof aamir zaman khan directorgeneral health services dr haroon jahangir representatives pkli lab locals also pr…	Hepatitis	0.142859954	0.26116838	0.292847874	0.150177126	0.123337556	0.029609111	Excited
lhc seeks report steps hiv hepatitis listen lhc seeks report steps hiv hepatitis lahore lahore high court thursday expressed serious concern miserable conditions public health facilities provincial metropolis sought comprehensive reports different departments action taken control hiv hepatitis acting chief justice mamoon rashid sheikh hearing public interest petition questioning governmentâs fail…	Hepatitis	0.270656305	0.188783639	0.172610714	0.159450562	0.18463744	0.02386134	Angry
minister stresses need overcome hepatitis listen minister stresses need overcome hepatitis lahore minister health dr yasmin rashid inaugurated threeday antihepatitis free screening camp set govt mozang hospital thursday fatima jinnah medical university vicechancellor prof dr aamir zaman khan directorgeneral health services punjab dr haroon jahangir representatives pkli lab large number locals cam…	Hepatitis	0.317733725	0.090084507	0.099201255	0.20185856	0.262439586	0.028682367	Angry
mkrms hepatitis awareness seminar tomorrow listen mkrms hepatitis awareness seminar tomorrow mir khalilurrahman memorial society mkrms jang group newspapers feroz sons laboratories hold hepatitis awareness seminar friday tomorrow local hotel muhammad khan adviser cm health dr zarka taimoor punjab government spokesperson chief guests seminar momin agha secretary specialised healthcare medical educ…	Hepatitis	0.126964103	0.419885505	0.239140733	0.065255533	0.096065778	0.052688348	Happy
corporate coalition eliminate viral hepatitis pakistan launched listen corporate coalition eliminate viral hepatitis pakistan launched islamabad american biotechnology company gilead sciences inc announced corporate coalition viral hepatitis elimination pakistan ccvhep getting partnered 12 leading companies pakistan part ccvhep support government pakistanâs effort eliminate viral hepatitis pakist…	Hepatitis	0.202602709	0.222833784	0.273475014	0.169115203	0.131973291	0	Excited
prisoners hiv hepatitis positive frontier post july 10 2019 urdu daily newspaper published alarming news story reveals 12 prisons khyber pukhtunkhwa 108 prisoners found hiv aids hepatitis âb c positive patients highly fatal diseases cannot placed separate places prisoners due financial stringency diseases spread healthy prisoners immunity level aids hiv patients low vulnerable infections cannot g…	Hepatitis	0.219255898	0.109974153	0.205042043	0.281857861	0.162592026	0.021278019	Fear
campaign hepatitis prevention full swing staff report july 3 2019 hepatitis prevention control programme steering committee member ansar farooq chaudhry said tuesday allout efforts carried complete elimination chronic disease statement chaudhry said committee cooperation incumbent government liaison provincial governments punjab baluchistan preventing hepatitis âfor purpose personally met punjab …	Hepatitis	0.224485892	0.160616213	0.228405498	0.198012874	0.154954765	0.033524759	Excited
urgent steps needed accelerate diagnosis hepatitisc listen urgent steps needed accelerate diagnosis hepatitisc rawalpindi one highest prevalence rate hepatitisc world pakistan needs work religiously treatment patients screening people want eliminate disease 2030 pledged world health assembly pakistan signatory nearly five per cent population suffering hepatitis eight million patients less five pe…	Hepatitis	0.547540857	0.056345675	0.087801537	0.101091007	0.169836183	0.037384742	Angry
slum dwellers get free testing treatment hepatitis c tb listen slum dwellers get free testing treatment hepatitis c tb islamabad slum dwellers islamabad get screening testing treatment hepatitis c infectious diseases like tuberculosis tb federal minister national health services aamer mehmood kiani made announcement inaugurating free model centre infectious diseases g73 dispensary âthe government…	Hepatitis	0.167150356	0.211817052	0.430994467	0.113381694	0.050378513	0.026277919	Excited
slum dwellers get free testing treatment hepatitis c tb listen slum dwellers get free testing treatment hepatitis c tb islamabad slum dwellers islamabad get screening testing treatment hepatitis c infectious diseases like tuberculosis tb federal minister national health services aamer mehmood kiani made announcement inaugurating free model centre infectious diseases g73 dispensary âthe government…	Hepatitis	0.167150356	0.211817052	0.430994467	0.113381694	0.050378513	0.026277919	Excited
ã slum dwellers get free testing treatment hepatitis c tbã listen âslum dwellers get free testing treatment hepatitis c tbâ islamabad slum dwellers islamabad get screening testing treatment hepatitis c infectious diseases like tuberculosis tb federal minister national health services aamer mehmood kiani made announcement inaugurating free model centre infectious diseases g73 dispensary âthe gover…	Hepatitis	0.207902489	0.179008743	0.437897188	0.087429217	0.064143995	0.023618368	Excited
france colony residents get free hepatitis c tb testing treatment listen france colony residents get free hepatitis c tb testing treatment islamabad minister national health services aamer mehmood kiani launched free testing treatment services residents france colony wednesday visiting free camp established ministry health kiani said âour government cognisant risk posed health poor hepatitis c tb…	Hepatitis	0.293265424	0.214148504	0.253638073	0.112111348	0.104828872	0.022007779	Angry
medical experts urge planning hepatitis frontier post april 1 2019 fp report bahawalpur prominent medical experts urged speed modern effective curative methods adopting strategic medical planning eliminate menace hepatitis pakistan 2030 conclusion second pakistan study liver disease conference held auditorium quaideazam medical college bahawalpur conference attended gastroenterologists country in…	Hepatitis	0.194093391	0.205559969	0.292444964	0.171004623	0.136897052	0	Excited
300 screened hepatitis lgh 300 screened hepatitis lgh share staff reporter april 02 2019 lahore many 300 people provided free screening hepatitis camp arranged lahore general hospital monday screened people 36 tested positive hepatitis would provided free treatment facilities said prof ghiasunnabi tayyab read â london court hold hearing assange extradition us monday expressing alarm high prevalen…	Hepatitis	0.209933214	0.284964294	0.209503722	0.125598232	0.130953165	0.039047373	Happy
health foundation ã steers hepatitis c programme attaining 98pc cure rateã listen health foundation âsteers hepatitis c programme attaining 98pc cure rateâ pakistan facing epidemic hepatitis according estimate every 7th pakistani positive either hepatitis b c per global estimates pakistan second highest hepatitis c prevalent country world according modeling done experts bristol centre disease ana…	Hepatitis	0.187404646	0.186324083	0.228141737	0.214929207	0.183200328	0	Excited
hepatitis c become big challenge polio pakistan warn experts listen hepatitis c become big challenge polio pakistan warn experts pakistan turn âcirrhotic stateâ hepatitis c become second polio country donât start mass awareness screening population viral hepatitis completely treatable curable disease every pregnant woman pakistan screened viral hepatitis prevent transmission baby world planning e…	Hepatitis	0.198797311	0.268346035	0.328219291	0.097747782	0.106889582	0	Excited
hepatitis c viral illness blood borne infection nothing water listen hepatitis c viral illness blood borne infection nothing water islamabad last oneandahalf weeks appeared section press certain mineral water brands spreading hepatitis c federal capital according health experts misconception hepatitis c blood borne infection nothing drinking water hepatitis c viral hcv infection blood borne infec…	Hepatitis	0.286781562	0.073384103	0.074794741	0.230578694	0.303315388	0.031145513	Sad
assessment feasibility cost hepatitis c elimination pakistan listen assessment feasibility cost hepatitis c elimination pakistan interesting study published may supplement prestigious journal american medical association jama two scientists pakistani descent working north america dr fasiha kanwal naveed janjua along colleagues highlighted importance understanding hcv infection dynamics pakistani …	Hepatitis	0.195837933	0.178995909	0.194003943	0.21731973	0.183123866	0.030718619	Fear
minister reviews facilities hepatitis patients listen minister reviews facilities hepatitis patients lahore provincial minister health dr yasmin rashid said treatment facilities provided 1 60 000 patients hepatitis public sector hospitals punjab said presiding meeting held review provision treatment facilities provision medicines patients hepatitis primary secondary healthcare department minister…	Hepatitis	0.181097459	0.159554432	0.135294135	0.261978318	0.236322323	0.025753334	Fear
drugs hepatitis stomach disorders go scarce dhq hospital drugs hepatitis stomach disorders go scarce dhq hospital height sheer negligence staff reporter may 24 2019 kasurâ â â â medicines treatment hepatitis stomach related problems gone scarce kasur district headquarters dhq hospital reflects height sheer negligence part hospital management read â apple bans vaperelated apps store ecigarette dea…	Hepatitis	0.249020539	0.131281911	0.193435788	0.208926416	0.179721502	0.037613845	Angry
pakistan hepatitisc scenario ã go listen pakistan hepatitisc scenario â go rawalpindi pakistan highest prevalence hepatitis â c world five per cent population suffers hepatitisâc around eight million patients 20 per cent know infected less five per cent living disease getting treatment mostly private sector healthcare facilities world health assembly pledged eliminate hepatitisâc world 2030 signa…	Hepatitis	0.160485043	0.30002293	0.287450567	0.14038144	0.111660021	0	Happy
20pc hepatitis patients know infected listen 20pc hepatitis patients know infected rawalpindi pakistan highest prevalence hepatitis c world five per cent population suffers hepatitis c around eight million patients 20 per cent know infected less five per cent living disease getting treatment mostly private sector healthcare facilities world health assembly pledged eliminate hepatitis â c world 20…	Hepatitis	0.501401589	0.059143595	0.129524725	0.167006808	0.131326306	0.011596977	Angry
urgent steps needed accelerate diagnosis hepatitis c listen urgent steps needed accelerate diagnosis hepatitis c rawalpindi one highest prevalence rate hepatitisc world pakistan needs work religiously treatment patients screening people want eliminate disease 2030 pledged world health assembly pakistan signatory nearly five per cent population suffering hepatitis eight million patients less five …	Hepatitis	0.458344002	0.093872423	0.094322251	0.124677593	0.191754286	0.037029445	Angry
govt eliminate viral hepatitis publicprivate partnership dr sania frontier post july 21 2019 fp report islamabad special assistant prime minister poverty alleviation social safety protection dr sania nishtar sunday said government eliminate viral hepatitis pakistan promoting publicprivate partnership said addressing launching programme elimination hepatitis disease corporate coalition twelve lead…	Hepatitis	0.211964742	0.230415727	0.243997314	0.146872749	0.139052003	0.027697466	Excited
mkrms seminar experts stress use new syringe healthy food prevent hepatitis listen mkrms seminar experts stress use new syringe healthy food prevent hepatitis lahore speakers awareness seminar stressed need using new syringe every time injection avoiding junk fried food using boiled water eating fresh clean fruit prevention hepatitis speaking seminar jointly organised mir khalilurrahman memorial …	Hepatitis	0.14980153	0.288475033	0.219197581	0.139516766	0.144416353	0.058592738	Happy
pmã transformative policy package elimination hepatitis unveiled listen pmâs transformative policy package elimination hepatitis unveiled islamabad pakistan sunday announced transformative policy package eliminate hepatitis bloodborne diseases well underlying causes risk factors initiative features six key intervention areas envisages active screening 140 million people provision free treatment e…	Hepatitis	0.128426136	0.329276905	0.285608715	0.150256712	0.087817051	0.018614482	Happy
world hepatitis day pakistan unveils pmã transformative policy package hepatitis elimination listen world hepatitis day pakistan unveils pmâs transformative policy package hepatitis elimination islamabad pakistan sunday announced transformative policy package eliminate hepatitis bloodborne diseases well underlying causes risk factors initiative features six key intervention areas envisages active…	Hepatitis	0.10961714	0.317050028	0.353665963	0.132798167	0.086868702	0	Excited
people sindh ã victims aids hepatitis unemploymentã sh rasheed listen people sindh âvictims aids hepatitis unemploymentâ sh rasheed nawabshah federal minister railways sheikh rasheed ahmed said people sindh victims aids hepatitis unemployment ruling elite engaged plundering provincial wealth resources talking media persons nawabshah railway station sheikh rasheed maulana fazl ur rehman told polit…	Hepatitis	0.385203561	0.177866031	0.099547022	0.133614729	0.177312271	0.026456386	Angry
production antibodies hepatitis c virus envelope glycoprotein e2 potential vaccine hcv infection production antibodies hepatitis c virus envelope glycoprotein e2 potential vaccine hcv infection gul afshan1 2 soumble zulfiqar2 sumaira mehboob2 muhammad tahir javed khan1 abdul rauf shakoori2 1university college pharmacy university punjab allama iqbal campus lahore 2school biological sciences univer…	Hepatitis	0.193252986	0.135342797	0.164410233	0.283555694	0.223438291	0	Fear
molecular detection hepatitis e virus layer chickens possible public health risk pakistan molecular detection hepatitis e virus layer chickens possible public health risk pakistan tahir iqbal1 umer rashid1 naveed shahzad2 amber afroz1 â muhammad faheem malik3 muhammad idrees4 â 1department biochemistry biotechnology university gujrat gujrat 50700 pakistan 2school biological sciences university pu…	Hepatitis	0.179294306	0.23645333	0.286706138	0.172275356	0.12527087	0	Excited
september 22 2019 hepatitis google according recent report released shaukat khanum media cell released statistics last sunday shows world wide 325 million people suffering hepatitis b c report says eastern mediterranean region emr highest burden disease including 175 million b cases 16 million c cases furthermore pakistan egypt carry almost 80 disease burden report also predicts victims suffering…	Hepatitis	0.290721304	0.08672505	0.131455877	0.177713091	0.238881388	0.07450329	Angry
team minister discuss hepatitis control listen team minister discuss hepatitis control lahore punjab health minister dr yasmin rashid meeting delegation world health organization primary secondary healthcare department wednesday pilot project hepatitis control programme district nankana discussed deputy commissioner raja mansoor ahmad ceo health dr shakeel briefed steps taken patients hepatitis d…	Hepatitis	0.302251448	0.182945079	0.184161439	0.146067973	0.148822692	0.035751369	Angry
passengers flight san francisco may exposed hepatitis excitement abounds new stanford hospital welcomes first patients november 17 2019 3 07 pm âyou need big party â david entwistle president ceo stanford health care said sunday november 16 2019 10 57 pm player transported ucsf benioff children hospital oakland november 16 2019 3 46 pm bay area native honored oakland rotunda bay area high school …	Hepatitis	0.125423769	0.265303317	0.300090055	0.158365204	0.10948681	0.041330847	Excited
punjab providing free hepatitis screening treatment punjab providing free hepatitis screening treatment share staff report october 24 2019 lodhranthe punjab government providing free facility screening test various contiguous diseases like hepatitis eliminate diseases read â london court hold hearing assange extradition us monday multan divisional commissioner iftikhar ali sahoo stated inaugurati…	Hepatitis	0.198219916	0.241844815	0.238587188	0.154349388	0.105756437	0.061242258	Happy
govt launch hepatitis c control programme govt launch hepatitis c control programme share fawad yousafzai october 28 2019 islamabad government launching hepatitis c virus elimination program prevalence virus doubled among pakistanis past ten years affecting 10 percent population combat high prevalence hepatitis c virus government planning launch comprehensive prime ministerâs programme testing tr…	Hepatitis	0.364682411	0.08040544	0.128612637	0.212618727	0.187827868	0.025852916	Angry
âpakistan second largest population hepatitis câ frontier post november 25 2019 fp report karachi altamash general hospital organized public awareness program hepatitis csr activity around 300 people different walk life attended session dr munir ahmed welcomed guests introduced salient features altamash general hospital located junction high low economic group population altamash general hospital…	Hepatitis	0.151782277	0.258397933	0.227272491	0.165909891	0.147840474	0.048796934	Happy
100000 malaria cases reported sindh last year listen 100 000 malaria cases reported sindh last year many 108 262 malaria cases recorded sindh malaria control program province 2018 however deaths reported disease according yearly data released program majority cases reported thatta sujawal tando muhammad khan mirpurkhas badin districts program director dr abbas gopang told ppi 1 484 821 suspected …	Malaria	0.474602196	0.031672523	0.188686916	0.109295504	0.180788485	0.014954376	Angry
malaria eradicated 2030 malaria eradicated 2030 share xinhua april 11 2019 sydney devastating deadly scourge malaria eliminated papua new guinea png 2030 according south pacific nationâs health minister puka temu read â apple bans vaperelated apps store ecigarette deaths rise told local newspaper national wednesday thanks antimalaria campaign coorganized chinaâs guangdong new south group guangzho…	Malaria	0.149593433	0.281952663	0.304429879	0.117591155	0.14643287	0	Excited
malaria dengue fever time check breeding mosquitoesã larvae say experts listen malaria dengue fever time check breeding mosquitoesâ larvae say experts islamabad recent rain spells rise mercury level country may help creating possible breeding sites larvae mosquitoes putting population risk facing possible outbreak dengue fever coming weeks causing spread malaria time temperature rising environmen…	Malaria	0.33829814	0.134256042	0.162297601	0.216506691	0.124989226	0.023652302	Angry
malaria back track pakistan listen malaria back track pakistan islamabad malaria back track pakistan causing complications thousands cases every year still prevention diagnosis treatment along recording data given almost attention federal provincial levels many health experts believe efforts roll back malaria pakistan limelight well decade particularly appearance dengue fever outbreaks country ma…	Malaria	0.320444923	0.114922816	0.159600381	0.151487505	0.202561011	0.050983365	Angry
malawi pilot groundbreaking malaria vaccine listen malawi pilot groundbreaking malaria vaccine lilongwe malawi malawi tuesday spearhead large scale pilot tests worldâs advanced experimental malaria vaccine bid prevent disease kills hundreds thousands across africa year three decades development almost 1 billion investment cuttingedge trial rolled malawiâs capital lilongwe week kenya ghana next we…	Malaria	0.144905439	0.282690119	0.288568214	0.163404052	0.120432176	0	Excited
malawi pilots groundbreaking malaria vaccine listen malawi pilots groundbreaking malaria vaccine lilongwe malawi malawi tuesday launched worldâs first malaria vaccine landmark programme prevent disease kills hundreds thousands mostly children across africa around world year three decades development almost 1 billion investment advanced vaccine yet rolled malawiâs capital lilongwe extended kenya g…	Malaria	0.228617605	0.178081785	0.312707694	0.151717359	0.105261731	0.023613827	Excited
pilots groundbreaking malaria vaccine frontier post april 24 2019 lilongwe afp malawi tuesday launched worldâs first malaria vaccine landmark programme prevent disease kills hundreds thousands mostly children across africa around world year three decades development almost 1 billion investment advanced vaccine yet rolled malawiâs capital lilongwe extended kenya ghana coming weeks aims immunise 36…	Malaria	0.226312764	0.134641471	0.369298551	0.136222896	0.114744347	0.018779972	Excited
healthy environment must malariafree country 8 41 pm november 15 2019 harvard students boycott israeli diplomat talk campus healthy environment must malariafree country end malaria good high fever common symptom malaria along cold shivering headache nausea vomiting share read â apple bans vaperelated apps store ecigarette deaths rise yearâs theme world malaria day âend malaria goodâ says dr aun r…	Malaria	0.235593111	0.221881206	0.256055252	0.140811756	0.11734354	0.028315136	Excited
malaria vaccine children malaria vaccine children introduced malawi share gn april 24 2019 malawi malawi rolling malaria vaccine pilot programme children tuesday bid prevent disease kills hundreds thousands across africa year rts vaccine first give partial protection children trains immune system attack malaria parasite spread mosquitos read â london court hold hearing assange extradition us mond…	Malaria	0.285968954	0.110345426	0.193807144	0.112713668	0.122995638	0.17416917	Angry
highburden districts get 25m bed nets malaria prevention listen highburden districts get 25m bed nets malaria prevention islamabad enhanced focus early diagnosis timely reporting prompt treatment community level immensely contribute lessening malaria burden pakistanâa country 1 million cases disease reported every year positive note country already track reducing malaria burden evident remarkable…	Malaria	0.308258038	0.126650411	0.183806304	0.098784187	0.080528655	0.201972405	Angry
strict preventive measures stressed avoid malaria listen strict preventive measures stressed avoid malaria lahore world malaria day globally observed april 25 annual international observance worldwide effort raise awareness malaria treatment preventive measures highlighting need better governmental societal intervention malaria control prevention yearâs theme world malaria day âend malaria goodâ …	Malaria	0.214192064	0.223748003	0.223672549	0.143568853	0.152718213	0.042100318	Happy
pakistan included highburden malaria countries pakistan included highburden malaria countries experts say around one million malaria cases registered annually share staff reporter april 26 2019 islamabad pakistan included high burden malaria countries around one million malaria cases registered annually disclosed experts addressing ceremony organised directorate malaria control programme world ma…	Malaria	0.223605644	0.197125543	0.209953626	0.168923835	0.179350172	0.021041181	Angry
zhob falls high risk falciparum vivax malaria frontier post may 23 2019 rafiullah mandokhail zhob order raise awareness malaria save lives citizens disease speakers seminar asked participants take precautionary measures disease seminar organized human development foundation ppafppr project union council shahabzai district deputy district health officer dr zahid mehmood district coordinator malari…	Malaria	0.196684256	0.255459935	0.27278917	0.146646044	0.108599658	0.019820937	Excited
malaria back vengeance crisishit venezuela agencies may 25 2019 werenât center malaria studies caracas francelis pacheco would unable get treatment disease contracted around 20 times pacheco 25 sells clothes cigars claustrophobic tunnels gold mines southern venezuelaâs bolivar state type malariacarrying mosquito particularly active âif werenât treatment honestly donât know would done â pacheco to…	Malaria	0.386650246	0.106576848	0.236561667	0.104661004	0.143889381	0.021660854	Angry
gm fungus rapidly kills 99 malaria gm fungus rapidly kills 99 malaria mosquitoes share bbc june 02 2019 londonâ â â fungus genetically enhanced produce spider toxin rapidly kill huge numbers mosquitoes spread malaria study suggests read â apple bans vaperelated apps store ecigarette deaths rise trials took place burkina faso showed mosquito populations collapsed 99 within 45 days researchers say …	Malaria	0.461719233	0.058035776	0.181052203	0.14150861	0.132762478	0.0249217	Angry
malaria outbreakin lower dir says official listen malaria outbreakin lower dir says official timergara khyber pakhtunkhwa malaria control coordinator dr muhammad rahman afridi friday said lower dir among top districts national level took practical measures malaria eradication speaking meeting office district health officer dho dr shaukat ali provincial malaria coordinator said visited many centre…	Malaria	0.250581001	0.210596048	0.283998327	0.130181979	0.102276787	0.022365859	Excited
ã malaria outbreak lower dirã listen âno malaria outbreak lower dirâ timergara khyber pakhtunkhwa malaria control coordinator dr muhammad rahman afridi friday said lower dir among top districts national level took practical measures malaria eradication speaking meeting office district health officer dho dr shaukat ali provincial malaria coordinator said visited many centres working different area…	Malaria	0.152561969	0.309425374	0.355239917	0.102456224	0.080316515	0	Excited
malaria surges back crisishit venezuela agencies july 7 2019 sweltering heat venezuelan forest makes difference jose gregorio trembles cold chill âi pain everywhere fever â stammers gregorio classic symptoms malaria disease eradicated years ago among yukpa indigenous people itâs back vengeance across crisisstruck venezuela âhe sore joints started vomiting itâs four five days since heâs eaten anyt…	Malaria	0.165823987	0.145892793	0.171194372	0.204002291	0.275428171	0.037658387	Sad
malaria surges back venezuela listen malaria surges back venezuela el tucuco venezuela sweltering heat venezuelan forest makes difference jose gregorio trembles cold chill âi pain everywhere fever â stammers gregorio classic symptoms malaria disease eradicated years ago among yukpa indigenous people itâs back vengeance across crisisstruck venezuelaâhe sore joints started vomiting itâs four five d…	Malaria	0.158305499	0.341039108	0.213729619	0.114818002	0.172107772	0	Happy
1800 dead malaria rages burundi un listen 1 800 dead malaria rages burundi un nairobi malaria killed 1 800 people burundi year unâs humanitarian agency says death toll rivalling deadly ebola outbreak neighbouring democratic republic congo latest situation report united nations office coordination humanitarian affairs ocha said 57 million cases malaria recorded burundi 2019 figure roughly equal ha…	Malaria	0.300316932	0.057818135	0.090664017	0.229146649	0.286598815	0.035455452	Angry
1800 dead malaria rages burundi listen 1 800 dead malaria rages burundi nairobi malaria killed 1 800 people burundi year unâs humanitarian agency says death toll rivalling deadly ebola outbreak neighbouring democratic republic congo latest situation report united nations office coordination humanitarian affairs ocha said 57 million cases malaria recorded burundi 2019 â figure roughly equal half e…	Malaria	0.310708407	0.06229213	0.151602202	0.230611861	0.218370223	0.026415177	Angry
malaria ã epidemicã kills 1800 burundi un listen malaria âepidemicâ kills 1800 burundi un nairobi malaria killed 1 800 people burundi year un humanitarian agency says death toll rivalling deadly ebola outbreak neighbouring democratic republic congo latest situation report united nations office coordination humanitarian affairs ocha said 57 million cases malaria recorded burundi 2019 figure roughl…	Malaria	0.443635905	0.059163639	0.126217133	0.1817705	0.157808411	0.031404412	Angry
1800 dead due malaria burundi frontier post august 8 2019 monitoring desk nairobi malaria killed 1 800 people burundi year unâs humanitarian agency says death toll rivaling deadly ebola outbreak neighbouring democratic republic congo latest situation report united nations office coordination humanitarian affairs ocha said 57 million cases malaria recorded burundi 2019 figure roughly equal half en…	Malaria	0.3061737	0.043827253	0.171715986	0.27796669	0.166010547	0.034305824	Angry
urges investment drive malaria fight stalls urges investment drive malaria fight stalls afp friday aug 23 2019 subsaharan africa bears far greatest malaria burden data showing region accounted 90 per cent related deaths 2018 photo fileâ â geneva global fight malaria stalled requires massive investment well political leadership un health agency warned report published friday world crossroads histo…	Malaria	0.270289317	0.150442049	0.305449049	0.128082026	0.116472003	0.029265556	Excited
malaria dangerous dengue says physician listen malaria dangerous dengue says physician peshawar noted physician dean khyber medical college kmc prof dr noorul iman said saturday viruses dengue malaria carried mosquitoes latter dangerous former âwe accepted malaria consequences fear psychologically prepared accept occurrence dengue factors effective therapies available treating malaria treatment d…	Malaria	0.436380123	0.03168315	0.10142375	0.175938493	0.238029119	0.016545365	Angry
dengue dangerous malaria frontier post september 9 2019 prof dr nooruleman spread mosquito accepted malaia consequences fear psychologically prepared accept occurrence dengue factor effective therapies available treating malaria treatment dengue remains symptomatic creates panic improving diagnostic facilities awareness general public effective preventive measures year patients admission tertiary…	Malaria	0.318351918	0.074413193	0.118390199	0.224436438	0.239006471	0.025401782	Angry
nasa pioneers malariapredicting tech myanmar agencies september 11 2019 nasa developing new technique forecast malaria outbreaks myanmar space emergence new drugresistant strains southeast asia threatens efforts wipe deadly disease globally goal worldwide malaria eradication within generation 2050 âbold attainableâ report released week lancet argued malaria cases deaths plummeted 90 percent myanm…	Malaria	0.224387659	0.197263561	0.286790439	0.152892638	0.116163319	0.022502384	Excited
kenya becomes third african nation introduce worldâs first malaria vaccine agencies september 13 2019 kenya friday added worldâs first malaria vaccine routine immunization schedule children two becoming third country africa roll vaccine disease kills one child globally every two minutes malaria top killer children five east african nation vaccine critically important efforts combat disease measur…	Malaria	0.316400489	0.112439521	0.18906225	0.150253465	0.166467746	0.065376529	Angry
around million people die malaria every year pakistan around million people die malaria every year pakistan share online 9 27 pm september 25 2019 almost one million pakistanis lost lives malaria every year viral disease could never get attention governments sources said wednesday read â apple bans vaperelated apps store ecigarette deaths rise sources said entire machinery focus eliminate dengue …	Malaria	0.2443468	0.04116097	0.045192104	0.140620503	0.50335017	0.025329453	Sad
must eliminate malaria myanmar â must eliminate malaria myanmar must eliminate malaria myanmar must eliminate malaria myanmar melvyn pun rosalyn morauta 08 oct 2019 anopheles gambiae mosquito vector malaria parasite bites researcher international centre insect physiology ecology insect research facility nairobi kenya photo epa must eliminate malaria myanmar malaria said old mankind worldwide kill…	Malaria	0.289941655	0.083869711	0.16381334	0.211645174	0.231403282	0.019326838	Angry
edited transcript opening remarks minister foreign affairs dr vivian balakrishnan launch lancet commission malaria eradicat edited transcript opening remarks minister foreign affairs dr vivian balakrishnan launch lancet commission malaria eradication 8 october 2019 singapore 1 delighted afternoon launch commission avoiding complacency 2 live time historically low malaria prevalence credibly discu…	Malaria	0.244136662	0.220034509	0.238301131	0.166863362	0.130664336	0	Angry
ministry health supply mosquito nets amid malaria surge home news ministry health supply mosquito nets amid malaria surge ministry health supply mosquito nets amid malaria surge independent october 8 2019 news leave comment file photo previous recepients free mosquito nets kampala uganda independent ministry health month supply mosquito nets districts high malaria infection rates according dr dan…	Malaria	0.238067472	0.20055259	0.306636612	0.116505613	0.138237714	0	Excited
donors gather france fund fight aids tb malaria tb patients receiving treatment photo credit damien foundation related news global organisation funding fight three major diseases hoping 14 billion funding donor conference opening wednesday french city lyon global fund fight aids tuberculosis malaria says reaching goal could help save 16 million lives avoid 234 million infections 2023 fund mainly …	Malaria	0.352051183	0.138187489	0.184962254	0.143788061	0.143896634	0.03711438	Angry
world private sector partners step fight end aids tb malaria private sector partners step fight end aids tb malaria report global fund published 09 oct 2019 â view original lyon france â opening sixth replenishment conference global fund announced range private sector partners spur innovation accelerate end hiv tuberculosis malaria worldâs deadliest infectious diseases nine private sector organiz…	Malaria	0.257113637	0.16104353	0.26254837	0.161633978	0.124207557	0.033452928	Excited
global fund seeks 14 bn fight aids malaria tb macron presses donors 14bn help end aids tb malaria pierre pratabuy jï½rï½me rivet share 1 3 president emmanuel macron said france would increase 15 percent contribution global fund fight aids tuberculosis malaria french president emmanuel macron urged donor nations thursday replenish global fund fight aids tuberculosis malaria warning gains made roll…	Malaria	0.205395992	0.165752354	0.239870844	0.192653129	0.19632768	0	Excited
bono twoday conference global fund fight hiv tuberculosis malaria â â â îî¹îî¼îµïî îµïîïîî¼î îµïîïîºîµïî î ïîîîïîï îîî¼îîºïîïîîï ïïî îîïî¹îºîî½ï ïï î½îî½ïîïîî¹ ïî ïïïî î¼îµ ïîî½ î îïîâ â â â â â â â îîµïîïîµï îïî¹ïïîîîï îîîî î îî¼ïîî ïïîî½ îï îïî¹î½î³îºïîî½â â â â â â â â î îïî¹ïïî¹ïîï îºîïîîºïîïîµ ïî îîî finals ïïî îîî½îîî½î epa07908344 irish rock band u2 singer bono poses picture lyon city hall…	Malaria	0.130872316	0.181778157	0.474626378	0.160744891	0.051978257	0	Excited
global fund seeks 14 billion fight aids tb malaria meghalaya brings malaria cases 87 pc heads states ceos global health leaders gathered thursday france try raise least usd 14 billion finance fight aids tuberculosis malaria next three years french president emmanuel macron hosting conference city lyon wants event raise usd 122 billion brought last conference 2016 dozen heads state government most…	Malaria	0.295859216	0.12367752	0.211489814	0.169203451	0.164647589	0.03512241	Angry
world uk aid backs private sector fight malaria fighting yemen reported thinklandscape cop22 reporting global landscapes forum follow thinklandscape twitter check updates world uk aid backs private sector fight malaria 10 october 2019 13 20	Malaria	0.390997288	0.140095548	0.287841142	0.096186511	0.059844976	0.025034534	Angry
france increase contribution fight tb aids malaria 15 global fund hits target raises 14 billion fight hiv tuberculosis malaria issued modified 11102019 16 10 amanda dushime burundi emmanuel macron president france sixth global fund replenishment conference lyon 10 october 2019 global fund david dwyer annemarie bissada surprise twist end conference total amount 13 billion usd announced french pres…	Malaria	0.227466146	0.145338981	0.348231374	0.15109655	0.10382406	0.024042889	Excited
global fund raises â11bn fight aids tb malaria global fund raises â11bn fight aids tb malaria menu global fund raises â11bn fight aids tb malaria press association 2019 0â comment almost 14 billion us dollars â114 billion raised finance global fight aids tuberculosis malaria next three years french president emmanuel macron said hosting conference lyon mr macron said 1392 billion us dollars â113 …	Malaria	0.25068545	0.12326566	0.417130565	0.112207791	0.072474855	0.02423568	Excited
global fund raises 1392 billion fight aids tb malaria sube el precio de la gasolina por dwayne hartnett la reciente alza de la gasolina habra frenado los automovilistas de brownsville las tarifas que ya rebasan el dlar por galn de gasolina aparentemente llegaron para quedarse ayer los automovilistas pagaban 135 dlares por gasolina sin plomo regular el segundo precio ms alto en el estado segn un s…	Malaria	0.259681351	0.193698472	0.318105631	0.135764059	0.092750487	0	Excited
global fund raises â11bn fight aids tb malaria almost 14 billion us dollars â114 billion raised finance global fight agains global fund raises â11bn fight aids tb malaria belfasttelegraphcouk almost 14 billion us dollars â114 billion raised finance global fight aids tuberculosis malaria next three years french president emmanuel macron said https wwwbelfasttelegraphcouknewsworldnewsglobalfundrais…	Malaria	0.305594861	0.122982157	0.385266282	0.094854175	0.063387962	0.027914564	Excited
global fund raises 14bn fight aids tb malaria global fund raises 14bn fight aids tb malaria press association thursday october 10 2019 03 06 pm almost 14bn raised finance global fight aids tuberculosis malaria next three years french president emmanuel macron said hosting conference lyon mr macron said 1392bn promised work â vowed keep pushing dozen heads state government mostly african countries…	Malaria	0.18181874	0.144295089	0.42996191	0.117531124	0.081430234	0.044962903	Excited
global fund ceo pledges aids tb malaria hit 14 billion target print page comments global fund executive director peter sands delivers speech oct 9 2019 lyon global funds sixth replenishment conference lyon france governments businesses philanthropists pledged 14 billion thursday global fund fight aids tuberculosis malaria exceeding targeted amount chief executive peter sands announced beside fren…	Malaria	0.136390392	0.249200337	0.324556807	0.132833088	0.11344951	0.043569866	Excited
global fund raises nearly 14 billion fights aids malaria tuberculosis associatedpress paris ap â french president emmanuel macron said conference global fund fight aids tuberculosis malaria raised least 1392 billion next three years macron hosts international conference french city lyon vowed keep working reach 14 billion goal organization set âup 122 billion brought last conference 2016 dozen he…	Malaria	0.339096937	0.083591127	0.16063814	0.186093581	0.180922648	0.049657567	Angry
armenia supports macronâs initiative global fight aids tuberculosis malaria siranush ghazanchyan october 10 2019 19 34 less minute prime minister nikol pashinyan phone conversation french president emmanuel macron today french president referred regular conference global fund aids tuberculosis malaria way lyon days prime minister pashinyan defended french presidentâs initiative wage global fight …	Malaria	0.18007373	0.232001845	0.443650783	0.091257236	0.053016407	0	Excited
us14b pledged fight aids tb malaria epidemics us14b pledged fight aids tb malaria epidemics share story twitter french president emmanuel macron right delivers speech next microsoft founder cochairman bill melinda gates foundation bill gates 2ndright irish rock band u2 singer bono 3rdright global fund executive director peter sands 5thright announcement final amount raised global fund fight hiv t…	Malaria	0.2483326	0.194134089	0.360656572	0.104372654	0.092504085	0	Excited
countries private firms pledge 14 billion global fight aids tb malaria 3min read countries private firms pledge 14 billion global fight aids tb malaria money promised replenishment meeting lyon france global fund fight aids tuberculosis malaria host president emmanuel macron exhorted countries give much updated october 10 2019 9 58 pm ist representative image ap lyon governments philanthropists p…	Malaria	0.311213654	0.153900751	0.270738756	0.11846771	0.119945457	0.025733673	Angry
usd 1402 bn promised global fight aids tb malaria 31 test positive hiv pakistan governments businesses philanthropists pledged usd 14 billion thursday global fund fight aids tuberculosis malaria exceeding target set replenishment meeting lyon france delighted able tell set target raising least 14 billion today secured pledges commitments usd 1402 billion fund chief executive officer peter sands a…	Malaria	0.223269183	0.164951257	0.352336196	0.148794027	0.110649337	0	Excited
global fund seeks us14 billion fight aids malaria tb global fund seeks us14 billion fight aids malaria tb thursday october 10 2019 tweet lyon france afp â global fund fight aids tuberculosis tb alaria yesterday opened drive raise us14 billion fight global epidemics face uphill battle face donor fatigue host president emmanuel macron chair final day twoday meeting french city lyon today meet afric…	Malaria	0.26151025	0.131263079	0.329342289	0.157909802	0.119974581	0	Excited
fund pledges 14 billion fight aids tb malaria epidemics faqs sorry browser needs javascript use site sure activate please refer site https wwwenablejavascriptcom french president emmanuel macron shakes hands burundi amanda dushime 18 came testify hiv sickness next microsoft founder cochairman bill melinda gates foundation bill gates right irish rock band u2 singer bonoat announcement final amount…	Malaria	0.277937392	0.151293366	0.190855635	0.180767396	0.199146211	0	Angry
entertainment 30 mins ago global fund seeks 14 billion fight aids tb malaria global fund raises 1392 billion fight aids tb malaria sylvie corbet associated press updated oct 10 2019 4 10 pm loading 0 global fund raises 1392 billion fight aids tb malaria parisâ ap organization funds programs fight aids tuberculosis malaria raised least 1392 billion next three years international conference french …	Malaria	0.193466883	0.192105926	0.355034988	0.14017234	0.092822788	0.026397076	Excited
kenya pledges sh623m fight aids tb malaria author kenya contribute 6 million sh623 million programmes fight aids tuberculosis malaria international donors made pledges next three years help fight epidemics 20 per cent increase sh500 million pledged fifth replenishment meeting 2016 every three years global fund fight aids tuberculosis malaria holds conference replenish financial resources event pu…	Malaria	0.243876845	0.133175041	0.2848788	0.162424872	0.147051327	0.028593116	Excited
macron says global fund seeks 14 billion fight aids tb malaria international donors meet target 14 billion fight aids tb malaria conference france 295 shares modified 10102019 16 36 french president emmanuel macron speaks second day conference global fund fight hiv tuberculosis malaria ludovic marin afp governments businesses philanthropists gathered france pledged 14 billion thursday global fund…	Malaria	0.283546073	0.116508042	0.255380046	0.14972704	0.161925788	0.032913011	Angry
action global scale aims eliminate aids malaria tuberculosis year 2030 action global scale aims eliminate aids malaria tuberculosis year 2030 posted updated 10 october 2019 10 47am report ruth castillo lyon leaders around world including pm joseph muscat activists people infected aids tuberculosis malaria lyon france sixth global fund conference diseases year take lives millions patients organise…	Malaria	0.276028341	0.180791559	0.250003217	0.151202448	0.106978632	0.034995803	Angry
global fund seeks billions fight aids tb malaria heads state chief executives global health leaders gathered france global fund seeks billions fight aids tb malaria belfasttelegraphcouk heads state chief executives global health leaders gathered france try raise least 14 billion dollars â114 billion finance fight aids tuberculosis malaria next three years https wwwbelfasttelegraphcouknewsworldnew…	Malaria	0.350488523	0.130865807	0.261841414	0.137579766	0.082348973	0.036875517	Angry
global community pledges 14 billion step fight aids tuberculosis malaria global community pledges 14 billion step fight aids tuberculosis malaria global community pledges 14 billion step fight aids tuberculosis malaria october 10 2019 comments global community pledges 14 billion step fight aids tuberculosis malaria donors pledged 14 billion next three years save 16 million lives help end aids tub…	Malaria	0.299843987	0.137338797	0.365962458	0.113423564	0.083431195	0	Excited
global fund fight aids tuberculosis malaria bids 14bn funding global fund fight aids tuberculosis malaria bids 14bn funding africa â â 11 october 2019 1 00pmâ â ana picture zanele zuluafrican news agency ana global organisation funding fight three major diseases hoping 14 billion dollars funding donor conference opening wednesday french city lyon global fund fight aids tuberculosis malaria says r…	Malaria	0.208831721	0.163177378	0.402927105	0.138890789	0.086173007	0	Excited
us14b goal sight fighting aids tb malaria us14b goal sight fighting aids tb malaria friday 11 oct 2019 08 24 myt global fund executive director peter sands second left next irish rock band u2 singer bono second right bill gates right meeting lyon october 10 2019 â afp pic lyon oct 11 â governments philanthropists private firms course yesterday reach target us14 billion rm587 billion plan save 16 …	Malaria	0.459626837	0.095990459	0.309205266	0.084120884	0.051056555	0	Angry
world high burden high impact targeted malaria response subsaharan leaders deliver progress high burden high impact response making hbhi headway subsaharan african leaders highest burden countries moving quickly adopt âhigh burden high impactâ hbhi approach jumpstart progress malaria actions focus translating political commitment tangible actions better use strategic information drive impact impl…	Malaria	0.132085714	0.308774259	0.284172461	0.09084953	0.184118037	0	Happy
ap top news global fund raises 1392 billion fight aids tb malaria global fund raises 1392 billion fight aids tb malaria sylvie corbet associated press updated oct 10 2019 4 10 pm loading 0 global fund raises 1392 billion fight aids tb malaria parisâ ap organization funds programs fight aids tuberculosis malaria raised least 1392 billion next three years international conference french president e…	Malaria	0.205274402	0.188468286	0.382403228	0.137256209	0.086597875	0	Excited
global health defeat aids malaria tuberculosis conflicts money sinews war disease printedition icon oct 9 turn millennium clear new approach required war three biggest threats human life development need trustworthy international organisation could solicit donations rich countries wealthy organisations spend money combating threats collaboration governments afflicted poor countries appropriate ov…	Malaria	0.397324033	0.100982384	0.113263537	0.155287213	0.15834933	0.074793504	Angry
fifa organize big event fight aids malaria tb fifa organize big event fight aids malaria tb afp friday 11 oct 2019 fifa president gianni infantino promised help french president emmanuel macron raise funds tackle pandemics afp tweet views 1092 fifa organising event raise funds awareness tackle aids tubercolosis malaria president gianni infantino told afp friday infantino said idea response thursd…	Malaria	0.222932107	0.187308396	0.336791438	0.111165894	0.088584193	0.053217972	Excited
donors pledge 14b help un end aids tuberculosis malaria 2030 oct 11 2019 1 14 pm donors pledge 14b help un end aids tb malaria 2030 clyde hughes 0 young boy stands next grave parent died hivaids uganda file photo courtesy bill youngbloodworld vision photoupi license photo oct 11 upi donors around world pledged 14 billion next three years help united nations efforts end aids tuberculosis malaria e…	Malaria	0.122862608	0.346062861	0.282061133	0.118756545	0.130256853	0	Happy
special coverage global fight aids tuberculosis malaria special coverage global fight aids tuberculosis malaria 142 shares modified 10102019 23 21 community health worker gives child seasonal malaria chemoprevention smc medication village goundri northeast burkina faso capital ouagadougou august 20 2019 olympia de maisemont afp around 14 billionâ pledged governments businesses philanthropists for…	Malaria	0.329906166	0.143683722	0.296106782	0.109723957	0.120579373	0	Angry
un receive 14 billion curb aids tb malaria 2030 un receive 14 billion curb aids tb malaria 2030 un receive 14 billion curb aids tb malaria 2030 published october 12th 2019 06 00 gmt displaced sudanese boys pose picture front unafrican union mission darfur unamid vehicle kalma camp internally displaced people darfur state capital niyala october 9 2019 afp file donors around world pledged 14 billio…	Malaria	0.152507508	0.222995389	0.16836107	0.171837243	0.242911954	0.041386837	Sad
fifa organise âbig eventâ fight aids malaria tb linkedin afp photo fifa organising event raise funds awareness tackle aids tubercolosis malaria president gianni infantino told afp friday infantino said idea response thursdayâs announcement tmat governments philanthropists private firms pledged 14 billion plan save 16 million lives money promised replenishment meeting lyon france global fund fight…	Malaria	0.257252669	0.203801531	0.308374476	0.118731903	0.075587804	0.036251617	Excited
165000 antimalaria nets distributed high risk areas frontier post october 14 2019 rafiullah mandokhail zhob âpeople rural areas particularly residing along zhob river bank carry malaria parasites blood without showing symptoms zhob one high risk districts vivax falciparum malaria recently thousands positive cases reported rural parts district â revealed district programme officer pakistan red cre…	Malaria	0.243148154	0.193575973	0.233178584	0.145035607	0.185061682	0	Angry
cameroon fight aids tuberculosis malaria important conference cameroon submitting agree privacy policy success need confirm email address complete process please follow instructions email sent error error problem processing submission please try later global fund largest donor cameroon fight hiv released 10 million dollars complete year 2013 20 million dollars 2014 period 20182020 four new agreem…	Malaria	0.420377675	0.145207223	0.104220187	0.138102804	0.176028013	0.016064099	Angry
cameroon fight aids tuberculosis malaria fundraising machine activated lyon cameroon fight aids tuberculosis malaria fundraising machine activated lyon 11 october 2019 cameroon tribune yaoundã event yesterday october 10 2019 presided french president emmanuel macron ended donors attaining 14 billion dollar target bells contribution global fund sixth replenishment conference organised lyon france …	Malaria	0.217280536	0.157491865	0.473456774	0.105617467	0.046153358	0	Excited
africa france increase contribution fight tb aids malaria 15 africa france increase contribution fight tb aids malaria 15 10 october 2019 radio france internationale annemarie bissada france emmanuel macron pledged 15 percent increase contribution global fund along additional 15 percent total donation next three five years also called states private sector actors live 15 percent contribution stre…	Malaria	0.216486424	0.241875222	0.278175356	0.117944875	0.115211875	0.030306248	Excited
cameroon fight aids tuberculosis malaria cameroon attends brainstorming discussion cameroon fight aids tuberculosis malaria cameroon attends brainstorming discussion 10 october 2019 cameroon tribune yaoundã president biya yesterday october 09 2019 joined heads state governments delegates lyon convention centre step fight three killer diseases global fund sixth replenishment conference taking plac…	Malaria	0.188985573	0.220222276	0.411675605	0.117201796	0.06191475	0	Excited
scientists find deadly malaria parasite jumped gorillas humans scientists find deadly malaria parasite jumped gorillas humans wednesday oct 16 2019 scientists find deadly malaria parasite jumped gorillas humans photo cbc london scientists resurrected 50 000yearold gene sequence analyzed figure worldâs deadliest malaria parasite jumped gorillas humans giving insight origins one human historyâs big…	Malaria	0.338083124	0.051084819	0.256836241	0.185181184	0.150320281	0.018494351	Angry
global fund partners pledge 14b tackle malaria aids tb global fund partners pledge 14b tackle malaria aids tb october 17 2019 2 24 viber martins ifijeh government nongovernment private sector partners global fund increased donations fight malaria aids tuberculosis tune 1402 billion part pledges reached partners sixth replenishment pledge conference held lyon france recently message applaud commit…	Malaria	0.153703892	0.222521268	0.394325379	0.140062582	0.08938688	0	Excited
bringing end malaria bringing end malaria 6 bringing end malaria published 21 oct 2019 10 31 29 6 know deadliest animal world humans snakes spiders even large predators actually mosquito many diseases mosquitoes carry malaria possibly biggest killer human history 2015 alone global death toll malaria record 438 000 child dies malaria every two minutes according world health organization year 200 m…	Malaria	0.469323796	0.042027645	0.107441757	0.178827759	0.174972867	0.027406176	Angry
kenya stagnating fight malaria calls new strategies 13 august 2019 kenya stagnating fight malaria calls new strategies âif isnât new money need use money carefullyâ freelance journalist based nairobi covering humanitarian issues development environment climate change security human rights malaria test busia western kenya living goods email friend nairobi kenya seemed track win fight malaria distr…	Malaria	0.286987355	0.098218802	0.205267729	0.190118356	0.149788779	0.06961898	Angry
global fund nigerian govt pledges 12 million end hiv tb malaria patients hospital ward used illustrate story related news nigerian government pledged release 12 million end epidemics hivaids tuberculosis malaria preventable treatable disease across globe government announced commitment sixth replenishment conference global fund fight aids tuberculosis malaria global fund lyon france leaders count…	Malaria	0.249128552	0.071580673	0.116688153	0.227508513	0.29412481	0.040969298	Sad
fg commit 12m end hiv tb malaria 0 views bid reduce spread diseases country federal government restated resolve commit sum 12 million end epidemics hivaids tuberculosis malaria preventable treatable disease revealed sixth replenishment conference global fund fight aids tuberculosis malaria lyon france nddc describes niger delta governors valued partners statement head public relations protocol di…	Malaria	0.291754598	0.119653814	0.266722117	0.169666161	0.131234028	0.020969283	Angry
central african countries optimistic halving deaths malaria major challenges remain oct 22 2019 central african countries optimistic halving deaths malaria major challenges remain malaria experts concerned climate change could increase threat malaria region progress malaria stalled need renewed sense urgency funding accelerate fight devastating disease abuja nigeria october 22 2019apo group centr…	Malaria	0.181834	0.165867099	0.284069349	0.122630214	0.217663524	0.027935815	Excited
malaria washington dc letâs end malaria lifetime photo sephi bergerson latest malaria applauds 14 billion pledged global fund save protect millions lives malaria aids tuberculosis today global fund fight aids tuberculosis malaria announced government nongovernment private sector donors committed 1402 billion fight three diseases raising largest amount ever multilateral health organization 6th rep…	Malaria	0.410462616	0.089762986	0.144755746	0.136924565	0.191371105	0.026722983	Angry
nigeria global fund govt pledges 12 million end hiv tb malaria fighting yemen reported thinklandscape cop22 reporting global landscapes forum follow thinklandscape twitter check updates nigeria global fund govt pledges 12 million end hiv tb malaria 23 oc	Malaria	0.20961979	0.218653849	0.251692125	0.144145181	0.155911751	0.019977305	Excited
africa private sector partners step fight end aids tb malaria africa private sector partners step fight end aids tb malaria 9 october 2019 global fund fight aids tuberculosis malaria geneva lyon france â opening sixth replenishment conference global fund announced range private sector partners spur innovation accelerate end hiv tuberculosis malaria world deadliest infectious diseases nine private…	Malaria	0.279099936	0.128483058	0.221732887	0.16913906	0.160993289	0.04055177	Angry
climate change ups central africa malaria threat survey climate change ups central africa malaria threat survey cameroonafricahealthsurvey climate change ups central africa malaria threat survey october 24 2019 21 48 114 apayaoundã cameroon central african countries consider climate change aggravating circumstance malaria threats according results survey called malaria futures africa malafa seen …	Malaria	0.255751843	0.183801975	0.206049131	0.158909434	0.155443554	0.040044063	Angry
world switzerland steps efforts fight aids malaria tuberculosis â ignazio cassis announces extra 7 million switzerland steps efforts fight aids malaria tuberculosis â ignazio cassis announces extra 7 million report government switzerland published 10 oct 2019 â view original every year 25 million people die aids malaria tuberculosis mainly low middleincome countries pledging conference hosted lyo…	Malaria	0.250274128	0.190137086	0.379656528	0.096454967	0.083477291	0	Excited
mum knows best homemade soup may fight malaria agencies november 20 2019 soups may good soul new study suggests certain homemade broths â made chicken beef even vegetables â might properties help fight malaria researcher jake baum imperial college london asked children diverse cultural backgrounds statefunded eden primary school bring homemade clear soup broth recipes passed across generations tr…	Malaria	0.137321105	0.261791741	0.237964638	0.26481736	0.075573306	0.022531851	Fear
using soup fight malaria frontier post november 23 2019 monitoring desk london research appears bmj journal archives disease childhood professor jake baum department life sciences imperial college london united kingdom last corresponding author paper prof baum colleagues mention almost half worldâs population risk developing malaria infection halfamillion children dying result condition year acro…	Malaria	0.220028335	0.223515158	0.310928863	0.162712524	0.08281512	0	Excited
un health agency calls funding protect women children malaria un health agency calls funding protect women children malaria december 5 2019 whatsapp united nations dec 05 app despite exceptional headway globally fighting malaria last decade progress slowed recent years critical targets likely missed according report released world health organization un agency wednesday âweâre seeing encouraging …	Malaria	0.177913185	0.278392179	0.405801996	0.07445327	0.06343937	0	Excited
flu activity start season experts recommend vaccines holly shively staff writer flu activity miami valley started earlier year stronger point last year three weeks flu season 40 influenzarelated hospitalizations reported ohio thatâs 60 percent time last year ohio 25 cases reported according new data ohio department public health several miami valley including one montgomery greene clark warren co…	Influenza/Flu	0.175228377	0.051424328	0.167105918	0.454796446	0.103064108	0.048380824	Fear
editorial roll sleeves get flu shot mon oct 14 2019 nurseâs facebook post influenza going viral â flu amanda bitz wrote piece urgency getting vaccinated flu shared 81 000 times message worth repeating âthe flu shot always â wrote âitâs protecting around cannot always protect themselvesâ half people united states donât get annual flu shot absurd coming flu inconvenience source suffering risk death…	Influenza/Flu	0.172452641	0.070479017	0.091315535	0.497017374	0.141715438	0.027019994	Fear
hong kong flu season already virulent 2018 frontier post january 8 2019 hong kong scmp fatalities bring 16 number deaths year far seven last year total number cases 47 five minors baby chihoi needs lifesaving heart op odds stacked 13monthold getting one hong kong donor records show winter flu hong kong appeared deadly last year claimed nine lives space three days pushing death toll 16 year four c…	Influenza/Flu	0.173556299	0.056147355	0.083112568	0.266649466	0.376307481	0.044226832	Sad
seasonal flu claims three lives twin cities listen seasonal flu claims three lives twin cities islamabad least three deaths far reported seasonal flu known swine flu twin cities islamabad rawalpindi last one week number cases influenza h1n1 infection continuously rise data collected âthe newsâ tuesday revealed many seven confirmed patients seasonal flu far reported holy family hospital two benazi…	Influenza/Flu	0.193598	0.026115842	0.045674914	0.526356012	0.166863864	0.041391369	Fear
seasonal flu starts hitting people listen seasonal flu starts hitting people islamabad influenza h1n1 infection known seasonal flu started hitting population region country including twin cities islamabad rawalpindi number reported deaths caused complications along flu become four data collected âthe newsâ revealed saturday many five seasonal flu patients undergoing treatment intensive care unit …	Influenza/Flu	0.228159475	0.026217028	0.049710968	0.489005567	0.142256552	0.06465041	Fear
seasonal flu starts hitting population region listen seasonal flu starts hitting population region islamabad influenza h1n1 infection known seasonal flu started hitting population region country including twin cities islamabad rawalpindi number reported deaths caused complications along flu become four data collected âthe newsâ revealed saturday many five seasonal flu patients undergoing treatmen…	Influenza/Flu	0.162771919	0.029509423	0.055811914	0.541173514	0.148551748	0.062181483	Fear
seasonal flu infecting population twin cities listen seasonal flu infecting population twin cities islamabad influenza h1n1 infection known seasonal flu started hitting population region country including twin cities islamabad rawalpindi number reported deaths caused complications along flu become four data collected âthe newsâ revealed saturday many five seasonal flu patients undergoing treatmen…	Influenza/Flu	0.167731127	0.037526848	0.052996366	0.528528853	0.162427096	0.050789711	Fear
prevention control must avoid seasonal flu listen prevention control must avoid seasonal flu islamabad influenza h1n1 infection known seasonal flu already claimed least four lives public private sector hospitals twin cities islamabad rawalpindi season avoided following preventive control measures religiously seasonal flu known swine flu highly contagious disease pakistan well global scenario thou…	Influenza/Flu	0.284978038	0.042674049	0.05236157	0.35838338	0.18127032	0.080332644	Fear
pims vaccinates staff exposed seasonal flu listen pims vaccinates staff exposed seasonal flu islamabad pakistan institute medical sciences pims vaccinated almost staff exposed seasonal flu patients flu suspected patient infection died pims last week many 500 staff members pims including doctors nurses paramedical staff along staff members exposed swine flu patients like sanitary workers ward boys…	Influenza/Flu	0.276184289	0.026463602	0.057980428	0.418779772	0.198972938	0.021618971	Fear
swine flu scare grips india swine flu scare grips india share xinhua january 31 2019 new delhiswine flu scare gripped indian capital city 11 suspected deaths 500 cases reported past one month read â apple bans vaperelated apps store ecigarette deaths rise according report released integrated disease surveillance programme works country ministry health family welfare delhi witnessed alarming rise …	Influenza/Flu	0.231789331	0.048895663	0.320397933	0.211471892	0.160030915	0.027414266	Excited
pims starts vaccination staff swine flu frontier post january 31 2019 fp report islamabad pakistan institute medical sciences pims started vaccination medical non medical staff swine flu h1n1 wake increasing number cases patientsâ admission hospital direction executive director pims dr amjad mehmood vaccination started protect doctors nurses supporting staff hospital carrying swine flu virus medi…	Influenza/Flu	0.161720611	0.071088687	0.092629942	0.45673372	0.190405255	0.027421784	Fear
february 07 2019 swine flu google swine flu h1n1 highly contagious virus caused influenza virus flu similar common seasonal flu symptoms like fever coughing running nose sore throat headaches body aches diarrhea vomiting read â apple bans vaperelated apps store ecigarette deaths rise infants children people aged 65 pregnant women greater risk developing type flu according recent reports sudden ou…	Influenza/Flu	0.164439155	0.021679075	0.03148237	0.475146989	0.246961229	0.060291183	Fear
british horse racing cancelled equine flu outbreak afp february 7 2019 british horse racing cancelled thursday three animals tested positive equine influenza despite vaccinated disease horses infected yard raced wednesday ayr ludlow potentially exposing significant number animals yards across britain ireland four meetings scheduled thursday â huntingdon doncaster ffos las chelmsford âthe british …	Influenza/Flu	0.426747009	0.061892563	0.096719792	0.220572339	0.137043505	0.057024793	Angry
rapid spread swine flu claims 226 lives india rapid spread swine flu claims 226 lives india share xinhua february 08 2019 new delhi spread h1n1 virus causing swine flu claimed 226 lives india far year 6 700 people infected disease undergoing treatment official sources said read â death toll bolivia unrest rises 23 situation quite alarming compared last year 798 cases 68 deaths reported correspond…	Influenza/Flu	0.280178167	0.061993141	0.097050264	0.346414678	0.173356016	0.041007735	Fear
flu virus kills 56 greek frontier post february 16 2019 monitoring desk athens greek health authorities become increasingly concerned past several weeks fiftysix people died flu complications far year center disease control prevention keelpno said thursday particular flu virus strain h1n1 hit winter seems especially lethal elderly victims greece seniors epidemiologists experts urge greek populati…	Influenza/Flu	0.255862189	0.027645254	0.026477676	0.354181671	0.284918365	0.050914846	Fear
ã killerã cells raise hope universal flu vaccine listen âkillerâ cells raise hope universal flu vaccine paris scientists said monday discovered immune cells fight known flu viruses hailed âextraordinary breakthroughâ could lead universal oneshot vaccine killer disease influenza epidemics largely seasonal kill hundreds thousands people year according world health organization due mutating strains …	Influenza/Flu	0.322537593	0.059954439	0.199720687	0.255206325	0.118288301	0.044292655	Angry
two die swine flu bvh two die swine flu bvh bahawalpur two patients swine flu died bahawal victoria hospital bvh thursday according focal person swine flu virus dr aslam 40 years murid hussain 40 mother haleema bibi died due swine flu admitted bvh isolation ward three days ago h1n1 positive two patients disease discharged upon recovery patient seasonal influenza bvh worth mentioning three patient…	Influenza/Flu	0.175416123	0.044973123	0.033256018	0.508208602	0.187653072	0.050493063	Fear
flu outbreak rages near everest base flu outbreak rages near everest base camp share gn may 02 2019 nepalas climbing worldâs tallest mountain isnât daunting enough try getting hit flu thatâs daunting prospect currently facing climbers headed mount everest spring climbing trekking season gotten underway read â london court hold hearing assange extradition us monday last six months doctors detected…	Influenza/Flu	0.056005947	0.066351592	0.081686941	0.268086164	0.147407564	0.380461791	Bored
ten dead horror flu season strikes south australia frontier post may 8 2019 monitoring desk melbourne ten south australians died influenza already flu season number confirmed cases approaches 11 000 labelled âunprecedented numbersâ sa health worst start flu season state 10 people ages 15 92 died highly contagious virus since january 1 eightfold increase notifications 10 636 far compared 1316 prom…	Influenza/Flu	0.248001749	0.047593213	0.102003372	0.325788746	0.220224179	0.056388742	Fear
north korea swine flu outbreak puts south edge listen north korea swine flu outbreak puts south edge seoul south korean troops stationed along worldâs last cold war frontier put high alert face new infiltration threat nucleararmed north â feverstricken wild boar outbreak african swine fever cut swathes china vietnam mongolia spread isolated country sparking worries sick animals crossing heavily m…	Influenza/Flu	0.26308293	0.128422755	0.145725975	0.254921504	0.178561971	0.029284866	Angry
n korea swine flu outbreak puts south edge listen n korea swine flu outbreak puts south edge seoul south korean troops stationed along worldâs last cold war frontier put high alert face new infiltration threat nucleararmed north feverstricken wild boar outbreak african swine fever cut swathes china vietnam mongolia spread isolated country sparking worries sick animals crossing heavily militarised…	Influenza/Flu	0.226381263	0.153672017	0.131085499	0.258960205	0.201583314	0.028317702	Fear
scientists edit chicken genes make resistant bird flu agencies june 4 2019 scientists britain used geneediting techniques stop bird flu spreading chicken cells grown lab â key step towards making geneticallyaltered chickens could halt human flu pandemic bird flu viruses currently spread swiftly wild birds poultry times jump humans global health infectious disease specialists cite one greatest con…	Influenza/Flu	0.263367013	0.088576536	0.125638713	0.323453314	0.156581241	0.042383184	Fear
aust study could help predict flu pandemic agencies july 24 2019 australian researchers mapped genetic structure flu could help predict next pandemic unlocking makeup influenza strain allowed scientists see morph completely new viruses university melbourne flu researcher lorena brown said âpeople didnât think virus packaged together â itâs sort opening field research ultimately allow us predict s…	Influenza/Flu	0.134901929	0.114681447	0.139653952	0.392043035	0.189704552	0.029015086	Fear
getting flu shot could lower risk death frontier post september 4 2019 monitoring desk london new european research found individuals high blood pressure could lower risk death flu season getting influenza vaccine carried researchers university copenhagen denmark new study looked 608 452 patients aged 18 100 years hypertension high blood pressure nine consecutive flu seasons researchers recorded …	Influenza/Flu	0.228568109	0.028746659	0.050242489	0.483868664	0.154869651	0.053704428	Fear
china flu outbreak mystery pneumonia illness symptoms causes frontier post january 18 2020 monitoring desk thereâs alarm central china mysterious outbreak pneumonia linked new coronavirus â family bugs responsible diseases range severity common cold severe acute respiratory syndrome sars patients worked shopped seafood market live animals wildlife parts also reportedly sold concern pathogen might…	Influenza/Flu	0.3283331	0.042950599	0.051600426	0.357441802	0.186200121	0.033473953	Fear
czech republic reports first h5n8 bird flu case three years frontier post january 20 2020 monitoring desk prague czech republic first case highly pathogenic h5n8 bird flu virus three years outbreak reported poultry farm countryâs central region state veterinary administration said saturday veterinary agency said virus killed half flock 12 hens confirmed tests taken precautionary measures immediat…	Influenza/Flu	0.1388195	0.341448763	0.243415675	0.151590971	0.124725091	0	Happy
outbreak h5n6 bird flu registered southwestern china outbreak h5n6 bird flu registered southwestern china share sputnik 12 56 pm february 10 2020 outbreak h5n6 bird flu registered southwestern chinese province sichuan cases human infection far country agriculture ministry reported read â pakistan defeat bangladesh innings rawalpindi test outbreak highly pathogenic h5n6 bird flu took place farm xi…	Influenza/Flu	0.174795378	0.09957747	0.143020232	0.329303143	0.202168545	0.051135233	Fear
anxiety ailment dealt like flu says hania aamir senior fashion writer actor gets candid mental health experimenting different creative mediums course asim azhar actor gets candid battling anxiety experimenting different creative mediums course asim azhar hania aamir turned 23 surprise birthday party social media âclose friendâ asim azhar led blindfolded amusement area greeted shrieks surprise cut…	Influenza/Flu	0.193722171	0.078025426	0.096786872	0.303484981	0.27370312	0.05427743	Fear
people suffering flu skip jumma congregations web desk february 28 2020 day two cases coronavirus reported pakistan president dr arif avi consulting ulema said people suffering flu offer prayers home avoid jumma congregations communityâs wellbeing president alvi took twitter â urging people flu symptoms avoid public places jumma congregations âi taken opinion ulema sake community wellbeing perfor…	Influenza/Flu	0.279914488	0.091034501	0.080921434	0.264228975	0.234108785	0.049791816	Angry
launches strategy fight ã inevitableã flu pandemics listen launches strategy fight âinevitableâ flu pandemics geneva world health organization monday launched strategy protect people worldwide next decade threat influenza warning new pandemics inevitable influenza epidemics largely seasonal affect around one billion people kill hundreds thousands annually according describes one world greatest pu…	Influenza/Flu	0.288484078	0.116977784	0.285474711	0.178521503	0.109163592	0.021378332	Angry
influenza epidemics declared parts bulgaria frontier post january 15 2019 bulgaria influenza epidemics declared bulgarian districts bourgas silistra stara zagora january 14 threshold declaration flu epidemic reached rate 290 10 000 population district flu bourgas regional health inspectorate declared flu epidemic declaration would remain force january 18 inspectorate meet decide whether extend ja…	Influenza/Flu	0.044503289	0.516795007	0.298965179	0.085179783	0.054556742	0	Happy
immune cells fight three strains influenza virus research frontier post february 22 2019 monitoring desk tehran new discovery indicated certain immune cells fight three strains influenza â perhaps permanently least several years moment various types influenza â strains b c â put annual vaccine different rates every year stay ahead mutated versions virus immune system could fight wouldnât need kee…	Influenza/Flu	0.204042097	0.09504249	0.386714832	0.185782821	0.095171843	0.033245917	Excited
preventive measures seasonal influenza stressed listen preventive measures seasonal influenza stressed islamabad medical practitioners friday asked adopt standard protocols treat protect people seasonal influenza rural urban areas country according strategy strengthen surveillance systems develop better global tools prevention control influenza medical expert dr wasim khawaja pakistan institute m…	Influenza/Flu	0.581593153	0.059487759	0.075936495	0.098954223	0.151247591	0.032780778	Angry
pathotyping genetic characterization avian avulavirus1 low pathogenicity h9n2 avian influenza viruses isolated punjab pakistan pathotyping genetic characterization avian avulavirus1 low pathogenicity h9n2 avian influenza viruses isolated punjab pakistan irfan irshad1 asim aslam1 muhammad yasin tipu1 kamran ashraf2 beenish zahid3 abdul wajid4 1department pathology university veterinary animal scie…	Influenza/Flu	0.170892809	0.267201854	0.270750573	0.131100902	0.160053862	0	Excited
hereâs aienabled smart thermometer track influenzalike illness share twitter share linkedin topshot irish rock band u2 singer bono gestures lyon city hall central eastern france october 9 2019 funding conference global fund fight aids tuberculosis malaria global fund fight aids tuberculosis malaria october 9 2019 opened drive raise 14 billion fight global epidemics face uphill battle face donor f…	Influenza/Flu	0.102663695	0.452385998	0.23465881	0.102597766	0.06929435	0.038399382	Happy
larkana doctor held spreading hiv virus listen larkana doctor held spreading hiv virus larkana police arrested doctor suspected responsible spread human immunodeficiency virus hiv larkanaâs ratodero district geo news reported tuesday dr muzaffar ghanghar employed public hospital hiv patient police said registered case accused produced local court number hivpositive cases rose 39 panic gripped dis…	HIV/AIDS	0.334637868	0.074547325	0.168746742	0.239297863	0.165261284	0.017508919	Angry
gladstone xyphos partners adapt cart immunotherapy target hiv latent reservoir 24oct2019 gladstone xyphos partners adapt cart immunotherapy target hiv latent reservoir gladstone institutes xyphos biosciences shown cellbased immunotherapy convertiblecarâ reduce latent reservoir virus hivinfected patients antiretroviral therapy gladstone institutes image â gladstone researchers warner c greene left…	HIV/AIDS	0.116296798	0.259635469	0.365322711	0.182475866	0.076269157	0	Excited
tales courage living positively hiv paralysis advertisement attended huruma girls high school hardly ever school âi chased away frequently school lacking school fees sometimes would spend one month home â says however remained hopeful getting education would save family poverty would borrow books âi would borrow books classmates read home went back school would top subjects teachers would astonis…	HIV/AIDS	0.168935088	0.083469853	0.10137375	0.249601502	0.347114017	0.04950579	Sad
convertiblecar immunotherapy used attack hiv latent reservoir reviewed kate anderton bsc editor oct 24 2019 team gladstone scientists partners xyphos biosciences inc describe new way attacking cells infected hiv week issue journal cell work showcases novel version cart technology known recent successes fighting blood cancers improvements lending greater breadth coverage versatility new technology…	HIV/AIDS	0.17350328	0.181871109	0.309154141	0.214178671	0.121292798	0	Excited
13 children declared hiv positive larkana frontier post april 25 2019 fp report larkana sixteen 13 children tested infected human immunodeficiency viruses hiv larkana district sindh charge hiv aids control programme area dr abdul hafeez said children tested hiv positive ages four months eight years said parents affected children would also tested results worrisome dr hafeez said urging need take …	HIV/AIDS	0.207778628	0.106286545	0.140393879	0.343610806	0.176812245	0.025117898	Fear
police arrest larkana doctor blamed spread hiv police arrest larkana doctor blamed spread hiv geo news tuesday apr 30 2019 larkana police arrested doctor suspected responsible spread human immunodeficiency virus hiv larkanaâs ratodero district geo news reported tuesday dr muzaffar ghanghar employed public hospital hiv patient police said registered case accused produced local court number hivposi…	HIV/AIDS	0.454810926	0.038669421	0.268101727	0.119484805	0.101015238	0.017917884	Angry
hiv cases jump 478 ratodero 9 03 pm november 15 2019 smog increases risk brain cancer according mcgill study hiv cases jump 478 ratodero affected children whose parents tested negative health minister instructs government hospitals effectively destory used syringesclinics quacks sealed sindh 400 share far number hiv positive cases climbed 478 sindh health minister dr azra pechuho finally visited …	HIV/AIDS	0.180774212	0.163883285	0.188565602	0.210073323	0.218438239	0.038265339	Sad
xyphos gladstone institutes publish data demonstrating reduction hiv reservoir xyphos gladstone institutes publish data demonstrating reduction hiv reservoir results published current issue cell bitting communications â print â email south san francisco calif october 24 2019 xyphos biosciences inc gladstone institutes today announced publication key preclinical data demonstrating convertiblecarâ …	HIV/AIDS	0.152908934	0.216574066	0.256717826	0.194735804	0.17906337	0	Excited
dementia poses threat health similar hiv aids summit told article 4 weeks old dementia poses threat health similar hiv aids summit told article 4 weeks old dutch government warns 75 million people condition worldwide 2030 fri 18 oct 2019 1426â bst last modified fri 18 oct 2019 1650â bst share via email artificially coloured mri scan world dementia council summit heard dementia âunderfunded overlo…	HIV/AIDS	0.232823352	0.079231068	0.131767006	0.258967268	0.226912709	0.070298597	Fear
ratodero children found hiv positive infected aids secretary health listen ratodero children found hiv positive infected aids secretary health nawabshah secretary health sindh saeed ahmed awan contradicted prevalence aids among children ratodero saying found hiv positive blood screening talking media awan said news aids among 15 children ratodero incorrect none children infected aids said one aff…	HIV/AIDS	0.217983462	0.05277677	0.091469812	0.369667988	0.256291946	0.011810023	Fear
treatment prevents sexual hiv transmission among gay men study agencies may 3 2019 hivsuppressing medication make aids virus âuntransmittableâ even among couples sex without using condoms new research showed friday europewide study monitored nearly 1 000 gay male couples period eight years one partner hivpositive receiving antiretroviral art treatment hiv negative doctors find single case incoupl…	HIV/AIDS	0.201485905	0.095546638	0.138602029	0.311670697	0.201254953	0.051439778	Fear
mass screening hiv patients larkana number infected children crosses 100 mark 32 tested positive listen mass screening hiv patients larkana number infected children crosses 100 mark 32 tested positive karachi many 32 children tested positive hiv larkana friday raising total number children found infected lethal viral disease 102 mass screening drive underway last nine days officials sindh health …	HIV/AIDS	0.253817308	0.189431558	0.245093369	0.192617293	0.119040472	0	Angry
mass screening hiv patients larkana listen mass screening hiv patients larkana karachi many 32 children tested positive hiv larkana friday raising total number children found infected lethal viral disease 102 mass screening drive underway last nine days officials sindh health department said director general health sindh dr masood solangi said since april 25 2019 blood screening drive many 128 pe…	HIV/AIDS	0.202350348	0.148887013	0.194636222	0.273336878	0.165998093	0.014791447	Fear
32 tested hiv positive larkana listen 32 tested hiv positive larkana karachi many 32 children tested positive hiv larkana friday raising total number children found infected lethal viral disease 102 mass screening drive underway last nine days officials sindh health department said director general health sindh dr masood solangi said since april 25 2019 blood screening drive many 128 persons foun…	HIV/AIDS	0.250748956	0.099016304	0.135559023	0.337281144	0.152807568	0.024587004	Fear
shockwaves across pakistan 127 children test positive hiv larkana listen shockwaves across pakistan 127 children test positive hiv larkana karachi alarm bells began ringing islamabad control hiv outbreak larkana provincial governmentâs incompetence deal situation 25 children four adults tested positive lethal viral infection raising total number infected children last 10 days 127 sensing gravity …	HIV/AIDS	0.225389957	0.141401854	0.2395782	0.223768784	0.133744288	0.036116917	Excited
shock waves across pakistan 127 larkana kids test positive hiv listen shock waves across pakistan 127 larkana kids test positive hiv karachi alarm bells began ringing islamabad control hiv outbreak larkana provincial governmentâs incompetence deal situation 25 children four adults tested positive lethal viral infection raising total number infected children last 10 days 127 sensing gravity situat…	HIV/AIDS	0.244063883	0.084185484	0.206742642	0.26197068	0.161087763	0.041949548	Fear
sindh govt releases funds curb hiv chaotic outbreak larkana listen sindh govt releases funds curb hiv chaotic outbreak larkana sukkur directives pakistan peopleâs party chairman bilawal bhutto zardari sindh finance department released rs34 million sindh aids control programme outbreak hiv virus larkana government invite tenders procure 250 000 hiv aids testing sets get blood screening entire popu…	HIV/AIDS	0.206690578	0.211909855	0.31023249	0.13986899	0.110931987	0.020366101	Excited
225 hiv cases detected 10 days ratodero 225 hiv cases detected 10 days ratodero almost 80 percent patients children aged three months five years authorities order health department officials stop sharing data media jamal dawoodpoto may 9 2019 many 225 new cases hiv detected screening 5 000 people first 10 days blood screening camp ratodero officials â requesting anonymity â revealed wednesday mor…	HIV/AIDS	0.388749505	0.060806297	0.116055745	0.232863489	0.175987918	0.025537047	Angry
nine test hivpositive shikarpur frontier post may 10 2019 fp report shikarpur least nine people tested hivpositive shikarpur friday according details total number hivpositive cases district reached 22 total 517 people tested shikarpur villages dhakkan pirbakhsh theem sarang shar sources said children women also among affectees tested positive hiv dho ghulam shabir informed affected children refer…	HIV/AIDS	0.232159372	0.214829888	0.186392035	0.174443977	0.15474953	0.0374252	Angry
hiv infected patients count surges 287 ratodero hiv infected patients count surges 287 ratodero share web desk 1 57 pm may 10 2019 number hiv infected patients surged 287 including 220 children ratodero sindh aids control program sacp verified friday read â london court hold hearing assange extradition us monday screening process still ongoing ratodero tests 6200 people conducted far treatment 82…	HIV/AIDS	0.17527705	0.105777957	0.139765977	0.34727572	0.208031773	0.023871524	Fear
risk spread hiv cities sindh feared listen risk spread hiv cities sindh feared sukkur sindh aids control programme decided screen transgenders prisoners hiv aids centers established larkana ascertain spread infection among risk population information given meeting sindh minister health population welfare dr azra fazal pechuho tuesday discuss hiv outbreak pechuho briefed risk spread hiv aids naush…	HIV/AIDS	0.173994833	0.152887317	0.317219233	0.217521494	0.138377123	0	Excited
lawmakers clash sindh assembly larkana hiv cases agencies may 18 2019 government opposition members clashed sindh assembly friday detection hiv cases larkana according private tv channel pakistan tehreekeinsafâs pti haleem adil sheikh asked speaker agha siraj durrani allow debate issue however request denied sheikh protested durrani reprimanded asking speak politely opposition members staged prot…	HIV/AIDS	0.165451671	0.276419131	0.248794937	0.161898876	0.147435385	0	Happy
35 hiv cases confirmed larkana frontier post may 22 2019 fp report larkana 35 cases hiv confirmed ongoing blood screening process ratodero taluka hospital certain rural health centres â per sindh aids control programme 35 people tested hivpositive monday blood tests 633 persons conducted taluka hospital blood screening another 278 people conducted rural health centres banguldero naudero none diag…	HIV/AIDS	0.100859275	0.139643019	0.215903349	0.352774018	0.162114371	0.028705967	Fear
21 hiv cases detected jamal dawoodpoto may 23 2019 hiv positive cases continue surface ratodero wednesday many 21 hiv positive cases detected total 465 patients screened blood screening camp established taluka headquarter hospital ratodero screening camps also established banguldero naundero 77 132 people also tested respectively however none tested positive disease according sindh aids control p…	HIV/AIDS	0.117939407	0.129898323	0.253969708	0.362940087	0.107018506	0.028233969	Fear
two hiv positive patients die listen two hiv positive patients die sukkur two hiv patients died 21 cases including 19 children two women reported ratodero larkana taking total number hiv positive patients 638 woman azeema wo imamuddin buriro shikarpur diagnosed hiv treated sindh aids control programme last four months also naru popat mitho hajani hyderabad died due hiv related complications relat…	HIV/AIDS	0.368677403	0.067047072	0.236456655	0.18197774	0.127106616	0.018734514	Angry
health minister reaches larkana amid hiv outbreak staff report may 23 2019 islamabad minister health dr zafar mirza reached larkana help addressing situation arising hiv outbreak district upon arrival minister detailed discussions sindh health minister dr azra fazal pechuho review analyze situation dr zafar mirza assuring provincial authorities fullest support federal government controlling outbr…	HIV/AIDS	0.088017832	0.329193821	0.306407171	0.187192994	0.089188182	0	Happy
sindh hiv outbreak dr zafar pledges allout support listen sindh hiv outbreak dr zafar pledges allout support islamabad ministry national health services support health authorities sindh establishment three new aids treatment centresâone nawabshah mirpurkhas hyderabad arrange diagnostic kits medicines treatment children adults affected recent outbreak prime ministerâs special advisor health dr zaf…	HIV/AIDS	0.102330335	0.267036343	0.442149355	0.126557105	0.061926862	0	Excited
bilawal says hiv treated sindh government take care patients listen bilawal says hiv treated sindh government take care patients rato dero sindh pakistan people party chairman bilawal bhutto zardari saturday said sindh government would take full care hiv patients sindh huge difference hiv aids said addressing press conferenceâ said lack awareness hiv pakistan adding thatâ could develop aids withi…	HIV/AIDS	0.276251348	0.150222007	0.154180998	0.203588418	0.153674451	0.062082778	Angry
10member team investigate hiv outbreak larkana dr zafar whatsapp islamabad may 26 app minister state national health services regulations coordination dr zafar mirza sunday said 10member team world health organizationâs technical professional expert would visit pakistan investigate outbreak hiv affected area larkana addressing press conference minister said reviewing situation federal government …	HIV/AIDS	0.094589336	0.303004788	0.347897584	0.160303717	0.094204576	0	Excited
sindh govt set fund hiv affectees bilawal listen sindh govt set fund hiv affectees bilawal karachi chairman pakistan peoplesâ party bilawal bhutto sunday said sindh government set endowment fund lifetime treatment effected hiv series tweets visiting hiv screening camps ratodero ppp chairman said hiv death sentence urged people fuel stigmatization âthe conflation hiv aids fueling stigmatization vu…	HIV/AIDS	0.157120066	0.217830228	0.234332141	0.208549888	0.157187898	0.024979779	Excited
hiv death punishment treated bilawal bhutto zardari frontier post may 26 2019 fp report larkana pakistan peoples party ppp chairman bilawal bhutto zardari saturday said hiv death punishment treated taking twitter bilawal posted âhiv death sentence conflation hiv aids fueling stigmatization vulnerable people pakistan cannot tolerated stand fellow pakistanis contracted hiv ratodero swabi sargodha t…	HIV/AIDS	0.378059074	0.058437302	0.184528376	0.173675254	0.184943177	0.020356818	Angry
team investigate hiv outbreak larkana news desk may 27 2019 minister state national health services regulations coordination dr zafar mirza sunday said 10member team world health organisation visit pakistan investigate outbreak hiv larkana addressing press conference federal capital minister said reviewing situation federal government contacted headquarters sought technical professional support i…	HIV/AIDS	0.138206815	0.315474199	0.269142827	0.155722922	0.097207608	0.024245629	Happy
hiv death sentence bilawal hiv death sentence bilawal given deserve attempts made crush sindh economically share agencies may 27 2019 larkanaâ â â â pakistan peopleâs party ppp chairman bilawal bhutto zardari sunday said hiv death sentence conflation hiv aids fuelling stigmatisation vulnerable people pakistan read â boat capsizes okara drowning 10 speaking media personnel larkana ppp chairman sai…	HIV/AIDS	0.347688311	0.106653853	0.144221034	0.173459996	0.227976806	0	Angry
hiv aids stats concerning attempts made crush sindh economically bilawal hiv aids stats concerning attempts made crush sindh economically bilawal web desk sunday may 26 2019 karachilarkana statistics pertaining hiv aids concerning two different conditions â pakistan peoples party ppp chairperson bilawal bhutto zardari said sunday lamented sindh ignored cornered speaking media personnel larkana pp…	HIV/AIDS	0.200402418	0.098415818	0.144448522	0.305053303	0.228505189	0.02317475	Fear
foul play feared ratodero hiv outbreak listen foul play feared ratodero hiv outbreak karachi satisfied far investigations hiv outbreak ratodero larkana team international experts world health organization headquarters geneva center disease control cdc atlanta united states well unicef unaids europe asia africa arriving karachi today tuesday investigate root cause latest hiv outbreak pakistan sent…	HIV/AIDS	0.344240552	0.121290289	0.229621411	0.169422159	0.108409179	0.027016411	Angry
four hiv cases confirmed shikarpur frontier post may 28 2019 fp report shikarpur many four cases hiv reported shikarpur tuesday according report least 356 people screened potentially lifethreatening condition hiv shikarpurâs village dakhan four tested positive number affected people district shikarpur jumped 36 steps taken sindh government control life threatening disease seems enough number jump…	HIV/AIDS	0.251912782	0.072249399	0.136219605	0.318654419	0.187304219	0.033659576	Fear
man strangulates hivpositive wife agencies may 30 2019 man strangulated hiv positive wife village shikarpur district hanged body tree private news channel reported wednesday according police man identified bahadur rind killed 32yearold wife zareena village tharo rind help brother hung body tree outside home couple four children police reached crime scene shifted dead body garhi yaseen taluka hosp…	HIV/AIDS	0.419930427	0.104098382	0.131380191	0.162579597	0.160377015	0.021634389	Angry
khairpur man kills hivpositive wife khairpur man kills hivpositive wife feared members family contract disease share agencies may 30 2019 shikarpurâ â â â man wednesday allegedly killed hivpositive wife mother four kids hanging tree shikarpur district sindh hundreds people tested positive virus read â apple bans vaperelated apps store ecigarette deaths rise incident took place village wazir rind …	HIV/AIDS	0.496412523	0.038629934	0.15270769	0.094792262	0.200370168	0.017087423	Angry
dr zeshan khan indus hiv saga read â london court hold hearing assange extradition us monday sixtyninth world health assembly endorsed new global health sector strategy hiv 20162021 strategy includes 5 strategic directions guide priority actions countries next six years strategic directions include information focused action interventions impact covering range services needed delivering equity co…	HIV/AIDS	0.145911037	0.24466018	0.320776383	0.165321693	0.123330708	0	Excited
nih deploys technical team counter sindh hiv outbreak listen nih deploys technical team counter sindh hiv outbreak islamabad national institute health nih deployed team experts facilitate local health authorities northern sindh mount robust response recent ongoing hiv outbreak province team work closely ministry health partners moreover field epidemiology disease surveillance division fedsd nih i…	HIV/AIDS	0.165906168	0.29525082	0.361536143	0.102112561	0.075194308	0	Excited
june 03 2019 children hiv google hiv positive increasing numbers especially children inherit disease mothers affected husbands district sindhâs larkana 157 cases registered shockingly 127 children 30 adults earlier year nacp national aids control programs registered 140 cases another district sindh hyderabad read â london court hold hearing assange extradition us monday world health organization …	HIV/AIDS	0.164797794	0.21527768	0.151064183	0.225745106	0.224769617	0.01834562	Fear
607 people tested hivpositive larkana nacp 10 16 november 16 2019 4 killed bomb attack iraqâs tahrir square 607 people tested hivpositive larkana nacp 444 kids found hiv positive 73pc aged 25 years 27pc aged 615 years â says report share rahul basharat june 05 2019 islamabad 18 000 individuals screened hiv larkana 607 detected positive officials said yesterday citing report national aids control …	HIV/AIDS	0.230589246	0.072155155	0.156597591	0.313009201	0.192590409	0.035058398	Fear
link vaccination efforts spread hiv pakistan listen link vaccination efforts spread hiv pakistan karachi medical microbiology infectious diseases society pakistan mmidsp representing infectious diseases immunization experts categorically unequivocally denied connection vaccination efforts spread hiv pakistan prof bushra jamil mmidsp president dean infectious diseases college physicians surgeons p…	HIV/AIDS	0.196116495	0.253578709	0.369844437	0.095886137	0.084574223	0	Excited
seven hiv cases diagnosed larkana seven hiv cases diagnosed larkana share inp 1 51 pm june 12 2019 number human immunodeficiency virus hiv cases larkana soared 785 diagnosis seven new cases wednesday local health officials completed screening 26 872 people regionâ read â death toll bolivia unrest rises 23 number hiv infected children reached 646 area officials said world health organization recen…	HIV/AIDS	0.169003169	0.148479685	0.293305373	0.256339758	0.132872015	0	Excited
number hivpositive patients faisalabad hospital rises 2800 updated 6 hours ago number hivpositive patients faisalabad hospital rises 2 800 thursday jun 13 2019 geotvfiles faisalabad number ofâ hivpositiveregistered patients faisalabad allied hospital risen 2 800 sources medical facility said faisalabad allied hospital punjab aids control programme catering hiv positive patients providing services…	HIV/AIDS	0.630457842	0.054877291	0.067682806	0.098765023	0.119802686	0.028414351	Angry
unaids continue supporting response hiv outbreak unaids continue supporting response hiv outbreak unaids presented preliminary findings sources hiv outbreak larkana district training sessions local media responsible hiv reporting coverage also carried web desk june 15 2019 bangkokkarachi unaids regional director asia pacific eamonn murphy went official visit pakistan reiterated unaidsâ commitment…	HIV/AIDS	0.183923023	0.214448458	0.27476594	0.197561761	0.108020706	0.021280112	Excited
unaids continue supporting response hiv outbreak news desk june 15 2019 unaids regional director asia pacific eamonn murphy went official visit pakistan reiterated unaidsâ commitment supporting provincial federal authorities respond hiv outbreak strengthen hiv response country âthere huge amount work needs done improve infection control support affected children families â said unaids regional di…	HIV/AIDS	0.119874511	0.363132723	0.298650667	0.121247237	0.071649337	0.025445525	Happy
news 29 mins ago california oks pharmacists dispense hiv prevention meds california oks pharmacists dispense hiv prevention meds updated oct 7 2019 7 31 pm 0 california oks pharmacists dispense hiv prevention meds sacramento califâ ap pharmacists california able dispense hiv prevention pills patients without doctor prescription gov gavin newsom signed legislation monday supporters say greatly red…	HIV/AIDS	0.093494228	0.242102828	0.238595029	0.205146038	0.141829454	0.078832423	Happy
north west strengthens response hiv north west strengthens response hiv wednesday february 13 2013 pretoria â new provincial council launched north west coordinate monitor implementation programmes strategies provinceâs response hiv aids north west premier thandi modise said inauguration ceremony nominated members serve provincial council aids pca next two years held mmabatho palms hotel mahikeng…	HIV/AIDS	0.204321304	0.191046434	0.274079948	0.160236711	0.137678557	0.032637048	Excited
california pharmacists okâd dispense hiv prevention meds october 7 2019 5 12 pm updated october 8 2019 4 11 sacramento â pharmacists california able dispense hiv prevention pills patients without doctorâs prescription gov gavin newsom signed legislation monday supporters say greatly reduce spread infection advocates senate bill 159 say california first state authorize preexposure prophylaxis also…	HIV/AIDS	0.069141843	0.293747229	0.325157374	0.176672211	0.086600691	0.048680652	Excited
california allow patients get hiv prevention pills without get doctorâs prescription full issue california allow patients get hiv prevention pills without get doctorâs prescription supporters legislation say prep significantly reduces risk infection started within 72 hours exposure virus everyone get doctor within time frame say california medical association initially opposed legislation became …	HIV/AIDS	0.303770056	0.091140082	0.134448131	0.239895898	0.185076739	0.045669094	Angry
study unaids hiv targets missed among men sex men africa reviewed james ives mpsych editor oct 8 2019 despite improvements hiv testing among men sex men msm africa many missing hiv treatment finding research led imperial college london analyzed data 75 independent studies involving 44 993 msm across 28 african countries 2004 2018 team found levels hiv testing hiv status awareness among msm africa…	HIV/AIDS	0.192645147	0.235731385	0.179821071	0.180161418	0.211640979	0	Happy
california becomes first state allow hiv prevention without prescription article 1 month old california becomes first state allow hiv prevention pills without prescription article 1 month old pharmacists authorized dispense prep pep without doctorâs note new legislation associated press tue 8 oct 2019 0206â bst last modified tue 8 oct 2019 1632â bst share via email preexposure prophylaxis prep me…	HIV/AIDS	0.202156146	0.080360792	0.134196013	0.326285574	0.207792386	0.049209089	Fear
scalingup hivaids awareness imran rasheed december 5 2019 hiv virus targets alters immune system increasing risk diseases without treatment infection might progress advanced disease stage called âaidsâ acquired immunodeficiency syndrome aids chronic potentially lifethreatening condition hiv spread sexual contact blood mother child pregnancy childbirth breastfeeding people hiv donât usually sympto…	HIV/AIDS	0.13113854	0.185102199	0.302085918	0.208699204	0.150841752	0.022132387	Excited
yasmin directs hivaids screening prisoners listen yasmin directs hivaids screening prisoners lahore punjab health minister dr yasmeen rashid directed hivaids screening every prisoner 41 prisons province passed directions authorities concerned chairing meeting cmâs house regarding eradication hiv aids specialised healthcare medical education secretary momin agha primary secondary healthcare secret…	HIV/AIDS	0.225555041	0.150013372	0.179950117	0.219988686	0.198152893	0.026339891	Angry
hivaids â genie unleashed amjad nazeer july 5 2019 denied long alien tragedy deadly virus found home ground quick diffusion pakistan highrisk country sensationally demonising one doctor one district scapegoats disguise real magnitude apathy towards problem approximately 163 000 hivaids cases 25 000 registered factors causing hepatitis c hivaids actual decimal could much higher sexually active tra…	HIV/AIDS	0.235667149	0.176637108	0.257759596	0.137641388	0.172098405	0.020196355	Excited
awareness hivaids prevention stressed awareness hivaids prevention stressed whatsapp medical experts sunday stressed mass awareness campaigns launched educate people preventive measures treatment options hiv aids talking ptv program manager hivaids control program sindh dr sikandar memon stressed need creating awareness human immunodeficiency virus hiv saying people pakistan either unaware infect…	HIV/AIDS	0.297150069	0.30145012	0.096096553	0.092810537	0.167363532	0.045129189	Happy
free hivaids screening camp transgenders free hivaids screening camp transgenders whatsapp staff reporter punjab aids control program collaboration fountain house lahore arranged free hivaids screening camp transgender population camp organized directives punjab health minister dr yasmin rashid commitment secretary health capt r muhammad usman facilitate masses specially underprivileged populatio…	HIV/AIDS	0.138052074	0.283054602	0.392727874	0.119003885	0.067161567	0	Excited
kp govt takes note nonexistence hivaids screening test centre listen kp govt takes note nonexistence hivaids screening test centre peshawar khyber pakhtunkhwa government thursday took notice nonexistence hivaids screening test centre transgender community province even inauguration provincial aids control programme collaboration unaids sources said provincial health minister took notice issue com…	HIV/AIDS	0.491661826	0.098564131	0.095887332	0.155661032	0.123384634	0.034841045	Angry
kp govt takes notice nonexistence hivaids screening test centre listen kp govt takes notice nonexistence hivaids screening test centre peshawar khyber pakhtunkhwa government thursday took notice nonexistence hivaids screening test centre transgender community province even inauguration provincial aids control programme collaboration unaids sources said provincial health minister took notice issue…	HIV/AIDS	0.390520317	0.145427334	0.122706617	0.175830777	0.130840961	0.034673994	Angry
12 children one adult tested positive hivaids larkana listen 12 children one adult tested positive hivaids larkana karachi many 12 children adult tested positive hivaids larkana thursday mass screening drive area underway since april 24 2019 meanwhile sindh police asked sindh health department nominate panel medical experts assist joint investigation team jit probing latest outbreak trying ascert…	HIV/AIDS	0.144838646	0.316125612	0.271540121	0.13012666	0.100259649	0.037109313	Happy
sacp submits detailed report hivaids cases sacp submits detailed report hivaids cases share app may 06 2019 islamabad sindh aids control programme sacp submitted detailed report federal government reporting hivaids cases children adults rathodero according official sources screening local population hivaids continuing surrounding villages know exact number affected persons disease read â london c…	HIV/AIDS	0.140900955	0.261994448	0.253340986	0.201523193	0.142240418	0	Happy
haleem lashes sindh govt surge hivaids cases listen haleem lashes sindh govt surge hivaids cases expressing concern recent surge hivaids cases pakistan tehreekeinsaf pti sindh leader haleem adil sheikh said monday instead providing roti kapra makan rulers province given people dread diseases talking media sindh assembly sheikh claimed least 15 000 cases hivaids already detected province alarming …	HIV/AIDS	0.190123135	0.285293005	0.197972203	0.183542958	0.1430687	0	Happy
increase hivaids daily times may 17 2019 sir world health organization statistics indicates pakistan highest rates hiv region 25 000 causes registered annually hiv rate highest south asia according national health services report nhsr 150 000 hivaids positive patients country 75 000 punjab 15 000 kp fatal ailment aids transmitted sexual contacts blood transfusion use contaminated needles syringes…	HIV/AIDS	0.140716729	0.233391126	0.208592306	0.198441945	0.19443387	0.024424025	Happy
may 27 2019 hivaids balochistan read â apple bans vaperelated apps store ecigarette deaths rise wretchedly fatal disease hivaids alarming whose patients reached 5000 balochistan among 5000 registered cases 822 treated certain hospital balochistan 6200 patients die annually due fatal diseses hiv however people must secure fatal ailment whose major cause unsafe sexual practices government urgedp es…	HIV/AIDS	0.213716044	0.148334163	0.304030299	0.162964431	0.170955064	0	Excited
hivaids detected nine prisoners hivaids detected nine prisoners share read â boat capsizes okara drowning 10 fact came surface visit district sessions judge prison tuesday jail administration confirmed judge screening prisoners presence hivaids virus detected nine prisoners occasion judge directed jail authority carry screening prisoners ascertain extent hivaids virus among inmates also directed …	HIV/AIDS	0.311857832	0.172656326	0.233965411	0.150355974	0.099906328	0.031258129	Angry
present report hivaids epidemic three weeks governor told listen present report hivaids epidemic three weeks governor told world health organisation said compile probe report recent outbreak hivaids epidemic ratodero town sindh coming three weeks present governor province federal health adviser information effect passed governor imran ismail met sevenmember delegation governor house wednesday dr …	HIV/AIDS	0.538010097	0.053131564	0.091461854	0.143496498	0.14265719	0.031242797	Angry
lauds steps federal govt control hivaids frontier post may 29 2019 fp report larkana delegation headed dr palitha mahipala called governor sindh imran ismail governor house karachi today wednesday discussed matters pertaining outbreak hivaids larkana district meeting dr palitha mahipala lauded steps federal government control hivaids country meeting informed team submit report three weeks federal…	HIV/AIDS	0.409504133	0.144760865	0.186392589	0.126126821	0.111017546	0.022198046	Angry
elitesâ wars hivaids larkana imtiaz gul june 17 2019 pakistanâs political elite continues squabbling personal party interests alarming event karachi went largely unnoticed press conference organised june 14 government sindh participated representatives world health organisation un officials objective update media causes outbreak hiv larkana print electronic media either wilfully spiked story igno…	HIV/AIDS	0.225602298	0.195720938	0.272267493	0.136043447	0.13201543	0.038350394	Excited
june 19 2019 hivaids rise read â boat capsizes okara drowning 10 hiv created havoc larkanaâs areas every passing day patients hiv increasing multiple reasons engaging sexual contacts using already used surgical instruments syringes donating blood without screening government however failed control worsening distressing situation area hope provincial government sindh take urgent measures save prec…	HIV/AIDS	0.23037621	0.075242866	0.319387015	0.231818694	0.128537005	0.014638211	Excited
juif unaids agree launch joint awareness drive hivaids outbreak larkana listen juif unaids agree launch joint awareness drive hivaids outbreak larkana karachi one leading religious political party pakistan jamiat ulemaeislam fazl juif joint united nations program hiv aids unaids agreed launch joint awareness drive larkana division sindh hivaids regard juif would utilize platform mosques seminarie…	HIV/AIDS	0.045915349	0.560771893	0.303055841	0.058902948	0.019060058	0.012293911	Happy
juif unaids launch awareness drive hivaids prevention listen juif unaids launch awareness drive hivaids prevention karachi jamiat ulemaeislamfazl juif united nations programme hiv aids unaids agreed launch awareness drive larkana division deadly infection mosques seminaries juif influence consensus developed meeting juif chief maulana fazlur rehman secretary general juif rashid mehmood soomro top…	HIV/AIDS	0.056762899	0.52231278	0.30756865	0.067988118	0.031191087	0.014176466	Happy
shc moved implementation hivaids control treatment law listen shc moved implementation hivaids control treatment law petition filed sindh high court seeking implementation laws prevent spread hiv providing medical facilities including screening disease province pakistan institute labour education research doctors right activists filed petition provision healthcare medical facilities citizens prov…	HIV/AIDS	0.468811467	0.115926884	0.133110995	0.118502602	0.13986366	0.023784392	Angry
seminar hivaids effective legislation mass awareness campaign stressed cope situation listen seminar hivaids effective legislation mass awareness campaign stressed cope situation peshawar emphasising need effective legislation mass campaign raise awareness hivaids health experts called making serious efforts remove stigma associated disease âfor years perception disease transmitted human sexual a…	HIV/AIDS	0.179582064	0.250238688	0.198034139	0.125252469	0.164493286	0.082399354	Happy
july 07 2019 hivaids rise read â london court hold hearing assange extradition us monday hiv created havoc larkanaâs areas every passing day patients hiv increasing multiple reasons engaging sexual contacts using already used surgical instruments syringes donating blood without screening government also failed control worsening distressing situation area hope provincial government sindh take urge…	HIV/AIDS	0.253632481	0.113534897	0.359378903	0.154761874	0.095885522	0.022806322	Excited
july 09 2019 hivaids lethal disease hivaids lethal disease share read â pelosi says trump wheelhouse tries intimidate whistleblower according estimation punjab highest number aids patients sindh count 60 000 75 000 15 000 khyber pakhtun khwa 5 000 balochistan far according another estimation nearly 20 000 new hiv infections registered annually pakistan highest rate among countries region time gov…	HIV/AIDS	0.223170222	0.138264159	0.212640092	0.230856719	0.15671366	0.038355149	Fear
shc tells health dept form commission control hivaids treat patients listen shc tells health dept form commission control hivaids treat patients sindh high court tuesday directed health department constitute commission prevention control hiv aids well care support treatment patients province direction came hearing petition dr kausar saeed khan others seeking implementation sindh hiv aids control …	HIV/AIDS	0.493227712	0.136864184	0.149916938	0.105940712	0.091278165	0.022772288	Angry
sindh govt finally forms commission hivaids control court orders listen sindh govt finally forms commission hivaids control court orders responding directives sindh high court provincial health department friday notified constitution sindh hivaids control treatment prevention commission comprises retired judges doctors pakistan army police service pakistan lawyers social workers experts working f…	HIV/AIDS	0.386957411	0.231064037	0.200120081	0.080003931	0.072790423	0.029064118	Angry
kenya making good progress fight hivaids president kenyatta says kenya making good progress fight hivaids president kenyatta says october 4 2019 3 30 pm 0shares pocket âi want reaffirm personal commitment particular agenda â president kenyatta said friday state house nairobi hosted champions aids free generation africapscu pscu nairobi kenya oct 4â president uhuru kenyatta noted satisfaction prog…	HIV/AIDS	0.204009168	0.176953617	0.443857746	0.092220146	0.056242345	0.026716978	Excited
hivaids claim 10 lives 837 positive cases registered frontier post october 7 2019 fp report hyderabad outbreak hivaids many 10 people lost lives 837 patients far registered antiretroviral therapy clinic artc established liaquat medical university hospital hyderabad august 2018 according official figures 837 registered positive cases 92 patients declared aids patients rest patients tested hiv pati…	HIV/AIDS	0.251410565	0.169663536	0.135076629	0.130858624	0.271948395	0.041042251	Sad
international day girl child adolescents higher risk contracting hivaids âahf telegram adolescents risk contracting hivaids sexually transmitted diseases infections says aids healthcare foundation â nigeria country director echey ijezie ijezie made statement thursday abuja ahf â nigeria commemoration international day girl child tagged âempowered girls brighter future â said likely engage ârisky …	HIV/AIDS	0.176584819	0.189104159	0.191147026	0.236225884	0.206938114	0	Fear
living hivaids 32 mins ago 1 day ago â health commemoration international day girl child education vaccine put together team young girls different parts country write stories series topics critical needs girlchild living hivaids age 24 institution education vaccine abuja iâve positive 2 years shocked doctor said âdeborah youâre hiv positiveâ devastated doctor counselled asked wanted tell family s…	HIV/AIDS	0.221180747	0.103676455	0.143929948	0.197039214	0.231613316	0.10256032	Sad
hivaids nigeria africa lack political find solution â group hivaids nigeria africa lack political find solution â group 1 14 pmin health news bankole coalition civil society network hivaids nigeria said increased funding curative preventive intervention hivaids give rise zero level response nigeria according group â nigeria indeed africa going win battle soon lack political look solution inside u…	HIV/AIDS	0.257756199	0.119045528	0.127076279	0.16974156	0.286992936	0.039387498	Sad
aids group advocates increased funding hivaids intervention aids group advocates increased funding hivaids intervention 12 55 pmin health temisan amoye coalition civil society network hivaids nigeria said increased funding curative preventive intervention hivaids give rise zero level response nigeria mr ikenna nwakamma first cochairman society said interview news agency nigeria nan abuja monday n…	HIV/AIDS	0.241880784	0.152988781	0.204192842	0.192012234	0.20892536	0	Angry
nigerian governors funding pilgrimages instead hivaids treatment group says hiv ribbon related news coalition civil society network hivaids nigeria said increased funding curative preventive intervention hivaids give rise zero level response nigeria ikenna nwakamma first cochairman society said interview news agency nigeria nan abuja monday mr nwakamma said nigeria would get path eliminating viru…	HIV/AIDS	0.316841111	0.092788886	0.146875233	0.173381504	0.207897284	0.062215982	Angry
national uu campaign launched control hivaids health national uu campaign launched control hivaids national communication campaign named âundetectable equals untransmittableâ uu khong phat hienkhong lay truyen kk vietnamese launched hanoi october 22 support us centre disease control prevention cdc vna tuesday october 22 2019 19 03 related news friday december 28 2018 08 51 illustrative image sour…	HIV/AIDS	0.325948475	0.213669761	0.204433651	0.141393068	0.114555046	0	Angry
editorial â drastic action vs hivaids editorial â drastic action vs hivaids philippine star october 23 2019 12 00am past years public awareness risen hivaids problem philippines persons living hivaids come open heighten public awareness risky behaviors associated contracting aidscausing human immunodeficiency virus yet philippines fastest rate hiv infection entire asiapacific region according wor…	HIV/AIDS	0.215235377	0.187488909	0.256758139	0.131362728	0.157483318	0.051671529	Excited
hivaids pepfar partner nigerian governors free testing treatment kayode fayemi ekiti state governor chairman nigeria governors forum ngf related news three outfits seeking curb spread hivaids nigeria including usaid centre disease control cdc nigeria department defense sought buyin 36 nigerian state governors abolition user fees hiv positive persons country proposal tabled visit secretariat niger…	HIV/AIDS	0.243091611	0.180047389	0.172144963	0.171795256	0.19601049	0.036910292	Angry
bacteriainfected brazilian mosquitoes pack punch dengue fight agencies october 4 2019 dengueresistant mosquitoes breed rio de janeiro laboratory producing offspring infected bacteria packing punch fight deadly virus exploding across brazil year scientists using wolbachia bacteria common among insects except denguetransmitting aedes aegypti mosquito dent spread debilitating virus illnesses includi…	Dengue	0.422258183	0.209162043	0.244227994	0.071043292	0.053308489	0	Angry
offers global plan fight superbugs listen offers global plan fight superbugs geneva world health organization launched global campaign tuesday curb spread antibiotic resistant germs safer effective use lifesaving drugs un health agency said developed classification system listing antibiotics use common infections serious ones drugs available times used last resort aim prevent antibiotic resistanc…	Malaria	0.251705505	0.186023007	0.351055301	0.14105592	0.052804309	0.017355958	Excited
global life expectancy 55 years since 2000 agencies april 5 2019 global life expectancy grew 55 years 2000 2016 world health organization said thursday warning though unequal income access healthcare translates far shorter lives many un health agency also stressed significant gender differences life expectancy worldwide average child born 2016 expect live 72 years 665 2000 according annual world …	Malaria	0.185144571	0.133646993	0.20742176	0.194410557	0.25532316	0.024052959	Sad
kenya becomes third african nation introduce worlds first malaria vaccine agencies september 13 2019 kenya friday added worlds first malaria vaccine routine immunization schedule children two becoming third country africa roll vaccine disease kills one child globally every two minutes malaria top killer children five east african nation vaccine critically important efforts combat disease measures…	Malaria	0.329075434	0.084753532	0.116779569	0.160404504	0.239079837	0.069907125	Angry
world switzerland steps efforts fight aids malaria tuberculosis ignazio cassis announces extra 7 million switzerland steps efforts fight aids malaria tuberculosis ignazio cassis announces extra 7 million report government switzerland published 10 oct 2019 view original every year 25 million people die aids malaria tuberculosis mainly low middleincome countries pledging conference hosted lyon thur…	Malaria	0.267049855	0.203520117	0.344767785	0.101530113	0.083132131	0	Excited
malaria washington dc lets end malaria lifetime photo sephi bergerson latest malaria applauds 14 billion pledged global fund save protect millions lives malaria aids tuberculosis today global fund fight aids tuberculosis malaria announced government nongovernment private sector donors committed 1402 billion fight three diseases raising largest amount ever multilateral health organization 6th repl…	Malaria	0.38771466	0.114025958	0.202020172	0.131229168	0.138921991	0.026088051	Angry
fifa organise big event fight aids malaria tb linkedin afp photo fifa organising event raise funds awareness tackle aids tubercolosis malaria president gianni infantino told afp friday infantino said idea response thursdays announcement tmat governments philanthropists private firms pledged 14 billion plan save 16 million lives money promised replenishment meeting lyon france global fund fight ai…	Malaria	0.278591092	0.184654999	0.233346581	0.139472297	0.105106779	0.058828252	Angry
global fund seeks billions fight aids tb malaria global fund seeks billions fight aids tb malaria menu global fund seeks billions fight aids tb malaria press association 2019 0 comment heads state chief executives global health leaders gathered france try raise least 14 billion dollars 114 billion finance fight aids tuberculosis malaria next three years french president emmanuel macron hosting co…	Malaria	0.272311951	0.191865139	0.341191964	0.108160424	0.062508806	0.023961715	Excited
malaria vaccine children malaria vaccine children introduced malawi share gn april 24 2019 malawi malawi rolling malaria vaccine pilot programme children tuesday bid prevent disease kills hundreds thousands across africa year rts vaccine first give partial protection children trains immune system attack malaria parasite spread mosquitos read london court hold hearing assange extradition us monday…	Malaria	0.285968954	0.110345426	0.193807144	0.112713668	0.122995638	0.17416917	Angry
â 10pc sargodha residents carriers hepatitisâ listen 10pc sargodha residents carriers hepatitis sargodha least 10 per cent population sargodha district suffering hepatitis departments concerned join hands health department create awareness among masses regard chairing special session conducted punjab hepatitis control programme sunday deputy commissioner salwat saeed directed assistant commission…	Hepatitis	0.155712607	0.262670582	0.28620325	0.119874756	0.175538806	0	Excited
â 10pc sargodha people suffering hepatitisâ listen 10pc sargodha people suffering hepatitis sargodha least 10 per cent population sargodha district suffering hepatitis departments concerned join hands health department create awareness among masses regard chairing special session conducted punjab hepatitis control programme sunday deputy commissioner salwat saeed directed assistant commissioners …	Hepatitis	0.418867351	0.083510349	0.110912908	0.118521802	0.237632178	0.030555412	Angry
world hepatitis day pakistan unveils pmâ transformative policy package hepatitis elimination listen world hepatitis day pakistan unveils pms transformative policy package hepatitis elimination islamabad pakistan sunday announced transformative policy package eliminate hepatitis bloodborne diseases well underlying causes risk factors initiative features six key intervention areas envisages active …	Hepatitis	0.217615871	0.227162489	0.247445288	0.165753943	0.142022409	0	Excited
pmâ transformative policy package elimination hepatitis unveiled listen pms transformative policy package elimination hepatitis unveiled islamabad pakistan sunday announced transformative policy package eliminate hepatitis bloodborne diseases well underlying causes risk factors initiative features six key intervention areas envisages active screening 140 million people provision free treatment es…	Hepatitis	0.241687824	0.206470728	0.252592094	0.166906329	0.132343026	0	Excited
heres aienabled smart thermometer track influenzalike illness share twitter share linkedin topshot irish rock band u2 singer bono gestures lyon city hall central eastern france october 9 2019 funding conference global fund fight aids tuberculosis malaria global fund fight aids tuberculosis malaria october 9 2019 opened drive raise 14 billion fight global epidemics face uphill battle face donor fa…	Influenza/Flu	0.126655501	0.401474812	0.266262595	0.117798145	0.060142161	0.027666786	Happy
take note flu numeracy take note flu numeracy whatsapp permit briefly deal emails response submit seasonal flu initial comments valuable appreciated causes really donât thoroughly comprehend viewers interpreted writeup saying either flu even worse comparable covid19 infection isnât terrible single reader even claimed played president trumpâs endeavours downplay trouble strongly disagree explanati…	Influenza/Flu	0.24495496	0.072651797	0.051957671	0.449938716	0.155677944	0.024818913	Fear
maine saw dozens hepatitis cases 2019 â state â bangor daily news â bdn maine maine saw dozens hepatitis cases 2019 courtesy us food drug administration courtesy us food drug administration microscopic image hepatitis virus associated press â february 13 2020 1140 number reported cases hepatitis maine climbed dozens last year public health authorities said thursday maine center disease control pr…	Hepatitis	0.306124017	0.154576233	0.181134504	0.198040869	0.141145396	0.018978982	Angry
thousands oxfordshire hospital staff flu vaccine 18 comments thousands doctors nurses frontline staff oxfordshires hospitals flu jab protect patients new figures reveal public health england statistics show 4048 10796 frontline workers oxford university hospitals nhs foundation trust ouh vaccinated flu end january figures described disappointing include 800 doctors 1436 nurses also read overworke…	Influenza/Flu	0.417470269	0.041443774	0.061855139	0.263784446	0.174630172	0.040816201	Angry
new us guidelines urge hepatitis c check adults new us guidelines urge hepatitis c check adults lauran neergaard ap medical writer mar 2 2020 print washington ap â american adults need checked hepatitis c say guidelines released monday urge millions people get screened liverdamaging virus fester decades spotted call expanded screening americans ages 18 79 first since 2013 us health authorities ur…	Hepatitis	0.141967006	0.177023027	0.181500062	0.239840703	0.232116248	0.027552955	Fear
school providing vaccinations student sp livingston tests positive hepatitis shool providing vainations student sp livingston tests positive hepatitis vainations available today tags jaksonville hepatitis jacksonville fla â student sp livingston primary learning center college gardens neighborhood northwest jaksonville tested positive hepatitis duval county publi shools onfirmed tuesday florida d…	Hepatitis	0.133773159	0.278149147	0.355699704	0.12319905	0.082535764	0.026643175	Excited
hepatitis c transplants save hearts posted thu 355 pm jan 23 2020 updated thu 739 pm jan 23 2020 right many 4000 people united states waiting heart heart lung transplant 25 die get donor organ top transplantation programs ountry addressing shortage aepting hearts donors ative hepatitis c reipients know theyll get disease far theyve ured kerry hayes faulty aorti valve sine born wasnt getting oxyge…	Hepatitis	0.073807113	0.394721552	0.136592397	0.074593598	0.300497159	0.019788182	Happy
houston county one case away hepatitis outbreak posted wed 518 pm jan 29 2020 updated wed 711 pm jan 29 2020 dothan ala wtvy two ases virus already onfirmed houston county one ase away hepatitis outbreak number hepatitis virus outbreak ases ontinues inrease alabama aording data alabama department publi health soure al dept publi health âwe 229 ases throughout state roughly 59 hospitalizedâ says a…	Hepatitis	0.231712764	0.129288584	0.196933285	0.188060499	0.179652962	0.074351906	Angry
coronavirus fears grow flu deaths spike illinois coronavirus fears grow flu deaths spike illinois sine end january five hildren died flu illinois feb 28 2020 1051 ct updated feb 28 2020 1125 ct replybuttonlabel reply allrepliescount past month alone illinois reported five pediatri deaths flu photo via shutterstok illinois â worlds fous turned oronavirus new data released illinois department publi…	Influenza/Flu	0.140045302	0.099807578	0.116300682	0.388332967	0.227859211	0.027654261	Fear
82 people royal caribbean cruise test positive flu flu fox news flash top headlines chek whats liking foxnewsom thereâs one way get sik ruise ship number passengers royal caribbean ruise ship tested positive flu aording ruise line however none sik passengers suspeted infeted oronavirus statement royal caribbeanâs spokesperson said âon february 820 voyage grandeur seas medial staff notified cdc el…	Influenza/Flu	0.266767415	0.174492242	0.195429307	0.232080702	0.086941216	0.044289119	Angry
flu coronavirus much coronavirus medical screenings care cost mar 2 2020 1059 pm est updated mar 2 2020 1139 pm est connecticut wtnh â masks hand sanitizer beoming hard ome positive ases oronavirus reported us sik know old flu oronavirus pay quarantined oronavirus hard diagnose beause symptoms mostly mimi flu tendenies ough shortness breath fever one thing highlight experts say get virus youâve m…	Influenza/Flu	0.151359892	0.038033585	0.045184273	0.438079824	0.294457914	0.032884512	Fear
oklahoma pharmacist accused giving insulin instead flu shots gets license suspended feb 27 2020 0918 est updated feb 27 2020 0918 est oklahoma city okla kfor â pharmaist allegedly gave nine people insulin instead flu vaine mixup liense suspended indefinitely dr james sutterfield aused giving patients staff bartlesville medial enter insulin instead flu vaine last november appeared oklahoma board p…	Influenza/Flu	0.260677095	0.109652492	0.188849044	0.192291213	0.200922924	0.047607232	Angry
lo que debes saber sobre la hepatitis b hepatitis lo que debes saber sobre la hepatitis b âquã es la hepatitis b âcuãl su preveniã³n el alendario de vaunaiã³n en la primera etapa de nuestra vida toma nota consejos sobre la hepatitis b franiso marãa 02032020 1130 la hepatitis b es una enfermedad infeiosa que ataa al hãgado ausada por el virus vhb esta patologãa es muy ontagiosa puede ser grave tie…	Hepatitis	0.269971453	0.247804874	0.230987864	0.131259392	0.119976416	0	Angry
local school district closed due flu loal shool distrit losed due flu watch loal shool distrit losed due flu share share updated february 28 2020 518 marked tree ark â marked tree shool distrit arkansas losed friday monday due high perentage ases flu high shool 30 perent students 40 perent staff diagnosed flu absent shool distrit said teahers going dotor tested content continues elementary shool …	Influenza/Flu	0.133995099	0.04297075	0.047810364	0.542535703	0.207395392	0.025292692	Fear
cocaine use hepatitis c infection whatâs link share email although set goal signifiantly redue hcvrelated morbidity mortality rates 2030 hcv ontinues pose major publi health threat although world health organization set goal signifiantly redue hepatitis c virus hcvrelated morbidity mortality rates 2030 hcv ontinues pose major publi health threat1 2016 estimated 18000 deaths attributed hcv infetio…	Hepatitis	0.247326008	0.13620659	0.190401647	0.245032921	0.1568722	0.024160634	Angry
coronavirus alabama sends safety guidance schools public urged get flu vaccine coronavirus alabama sends safety guidane shools publi urged get flu vaine updated mar 02 2020 posted feb 27 2020 nurses work icu ward speialized patients infeted oronavirus wuhan entral chinas hubei provineap photo leada gore lgorealom alabama department publi health sent guidane related oronavirus olleges state depart…	Influenza/Flu	0.289575723	0.104836191	0.13137111	0.29464795	0.14270439	0.036864637	Fear
health alert local woman hepatitis c breathes sigh relief	Hepatitis	0.111019	0.115722	0.119217	0.235578	0.301487	0.116977	Sad
5 things know years flu questions yearâs flu answered yesâyour questions oronavirus georgia perry â february 10 2020 offie esspool germs oworkers kids youâre basially bathing hand sanitizer deskâyep flu season year appears joke add usual winter worries fears spreading oronavirus whih jumped oeans infeted least 40000 people sine first reported deember 31 2019 donât blame wanting summon inner intro…	Influenza/Flu	0.15931545	0.117410171	0.13017701	0.435508878	0.13371601	0.023872481	Fear
global prevalence hepatitis c virus children 2018 modelling study summary bakground hepatitis c virus hcv prevalene estimates adults highrisk groups widely published disease burden hildren poorly understood diretating antiviral drugs whih onsidered highly effetive urative therapies hcv approved paediatri patients young 3 years reliable prevalene estimates population needed inform saleup treatment…	Hepatitis	0.231467438	0.090652168	0.115525788	0.318805888	0.22489119	0.018657529	Fear
hepatitis rebound yellow fever infection response infection share email yellow fever may indue persistent hepatitis 2018 unvainated travelers returning frane brazil diagnosed yellow fever hepatitis aording researh letter published emerging infetious diseases hepatitis persisted longer 6 months liver enzymes inreased 2 months disease onset despite yellow fever virus rna pathogens deteted yellow fe…	Hepatitis	0.261722025	0.108778699	0.090307707	0.323529936	0.215661633	0	Fear
florida man hepatitis sues dennys	Hepatitis	0.083118	0.324533	0.337971	0.126372	0.081733	0.046273	Excited
40 adults 5 children died flu 40 adults 5 children died flurelated illnesses maryland marh 2 2020 533 pm annapolis wjz â total forty adults died flurelated illnesses maryland state health department updated ount monday state maryland released latest report numbers last week five pediatri deaths state far	Influenza/Flu	0.182230837	0.042217998	0.0497393	0.189243102	0.523379995	0.013188767	Sad
8 cases hepatitis confirmed long beach outbreak linked steakhouse feb 10 2020 0210 pm pst updated feb 10 2020 0210 pm pst 555 east amerian steakhouse seen google maps image long beah ity offiials monday onfirmed eight ases hepatitis outbreak tied loal steakhouse ityâs health department friday announed ustomers ate 555 east amerian steakhouse downtown long beah around de 24 may exposed hepatitis w…	Hepatitis	0.090614107	0.257766432	0.343320129	0.175756512	0.093510179	0.039032642	Excited
whitehorse daily star second wave seasonal flu washes yukon dr catherine elliot seond wave seasonal flu washes yukon yukon seeing rising numbers influenza 75 ases onfirmed far flu season whitehorse star marh 2 2020 share faebook share twitter yukon seeing rising numbers influenza 75 ases onfirmed far flu season last five weeks alone 43 ases influenza onfirmed addition influenza ativity also inrea…	Influenza/Flu	0.125946321	0.080962595	0.171675008	0.486551384	0.110349424	0.024515268	Fear
flu severity remains high massachusetts flu severity remains high massahusetts february 28 2020 email syringe influenza vaine inside heads mark flu vaination eastfield college mesquite texas seond wave flu hitting us turning season one nastiest flu seasons kids deade lm oteroap dotor visits hospitalizations flu slowed massahusetts week february 28 remained elevated ompared week previous two years…	Influenza/Flu	0.091385179	0.025549663	0.037324931	0.61082147	0.204667829	0.030250927	Fear
new coronavirus sparks aggressive global response flu heres goats soda npr subsribe goats sodas newsletter weekly update outbreak flu one roughly say maybe 1 1000 less infeted people dies says christian althaus omputational epidemiologist university bern switzerland new oronavirus ould well 1 words death rate thats 10 times greater flus even death rate new oronavirus turns par flu althaus says th…	Influenza/Flu	0.271928507	0.106244352	0.164992864	0.270722015	0.135775376	0.050336886	Angry
cdc hopes coronavirus outbreak seasonal like flu subsides summer cdc hopes oronavirus outbreak seasonal like flu subsides summer published tue feb 25 2020232 pm est updated tue feb 25 2020333 pm est berkeley lovelae jr berkeleyjr key points cdc said hypothesis among mathematial modelers outbreak ould potentially seasonal relent warmer onditions viral respiratory diseases seasonal inluding influen…	Influenza/Flu	0.113121372	0.141179552	0.164730414	0.366164526	0.18545996	0.029344176	Fear
coronavirus âlike strong fluâ coronavirus âlike strong fluâ share ceo allianz se germanybased global finanial servies ompany âit oronavirus like strong fluâ misleading influenza covid19 aused different viruses deadly europe high alert new ases oronavirus deaths mounting italy germany spain frane austria greee united states health offiials warn possible pandemi inevitability disease spreading ount…	Influenza/Flu	0.116831664	0.052061143	0.36983166	0.35574301	0.105532523	0	Excited
coronavirus compare flu continue reading main story coronavirus compare flu new ases appear west coast â inluding president â omparing seasonal flu hereâs lose look differenes oronavirus patient health worker inside jinyintan hospital wuhan chinacreditchina dailyreuters leer en espaãol new oronavirus really serious danger doesnât flu kill people united states reorded first oronavirus death saturd…	Influenza/Flu	0.172069652	0.050905861	0.054696772	0.512300851	0.181433041	0.028593823	Fear
coronavirus compare flu stats coronavirus another flu virus 3 marh 2020 0748 updated 3 marh 2020 0755 woman wears faemask protet london piture pa adrian sherling someone tells theres need worry oronavirus beause another flu virus stats need eduate government unveil battle plan today bringing draonian powers suh ability make infeted areas nogo zones drafting retired medis leaders warned people han…	Influenza/Flu	0.265120578	0.063876808	0.072451027	0.291584345	0.254299747	0.052667495	Fear
coronavirus slow warmer months like flu season wellness coronavirus slow warmer months like flu season past outbreaks might offer insight whether spread covid19 virus ontinue spring created sketh itâs well known flu ebbs flows weather eah year older months virus strikes hard infeting millions nationwide â spring rolls around illness begins lose strength flu ativity subsides next old season thatâs…	Influenza/Flu	0.250386714	0.034331895	0.048457429	0.455532097	0.153307155	0.05798471	Fear
face mask may help flu shot better investment fae mask may help flu shot better investment texas teh professor wearing masks prevent flu february 24 2020 603 pm cst updated february 25 514 pm lubbock texas kcbd weve beome austomed seeing people china wear faemasks protet spread oronavirus notied people wearing publi home protet flu muh protetion fae mask offer dr rihard lampe infetious disease sp…	Influenza/Flu	0.154010877	0.119768732	0.138051877	0.443043464	0.11861003	0.02651502	Fear
dyersville dubuque hospitals limiting visitors due flu â mix 947 kmch 645 pm â girls state bb 2a quarterfinal casade vs denver hs bb â mbb iowa vs purdue 8pm tip joined progress wednesday marh 4 1145 â girls state bb 2a quarterfinal north linn vs western christian 700 pm â hawk talk w fran mcaffery friday marh 6 1000 am1145 â girls state bb 2a semifinals tbd saturday marh 7 900 â coahes corner w …	Influenza/Flu	0.178488646	0.150132515	0.227931393	0.234990948	0.162295312	0.046161186	Fear
rensselaer polytechnic institute student dies flu emergency responders cant find joe behind trader joes died cnn student working dotorate new york university found dead roommate earlier month five hours student made unintelligible 911 help aording polie offiial first responders ouldnt find yeming shen beause 911 february 10 understandable made foreignissued ell phone traeable area speifi address …	Influenza/Flu	0.342055939	0.028231581	0.047326502	0.182214736	0.36091497	0.039256272	Sad
similar symptoms coronavirus flu tough tell apart posted mon 527 pm mar 02 2020 updated tue 511 mar 03 2020 toledo wtvg tell differene flu coronavirus covid19 oronavirus graphi mgn people tough beause symptoms pretty muh ases virus omes fever runny nose ough sore throat headahe patients ases also develop nausea diarrhea viruses symptoms ome fast intense 2 3 days longer viruses involve upper lower…	Influenza/Flu	0.101107341	0.068919863	0.106843137	0.462338195	0.225004913	0.035786551	Fear
simple factor fending flu may think thereâs surefire answer muh sleep getting every night every person different story ontinues advertisement aording thakur eight hours adult pretty safe bet bit less six seven hours people 50 kids teens hand need quality sleep also important thakur reommends ool alm dark room blakout blinds people avoid affeine sugary drinks 4 pm another big fator ellphone tablet…	Influenza/Flu	0.208740078	0.065294898	0.062262792	0.124034406	0.104462088	0.435205737	Bored
6 essential cold flu products need whether youre sick profile forums sign join sign cnet editors pik produts servies write buy links may get ommission 6 essential old flu produts need whether youre sik dotor shares everything need avoid getting sik old flu season february 29 2020 600 pst best produts help feel better avoid getting sik getty images world preoupied spread oronavirus youre likely ge…	Influenza/Flu	0.149784784	0.105455449	0.154779096	0.441884796	0.101325757	0.046770119	Fear
access denied dont permission aess httpwwwusnewsomnewshealthnewsartiles20200207theresavirusspreadinginusthatskilled10000theflu server referene 181343917158323467733d59900	Influenza/Flu	0.522986149	0.063522488	0.115603238	0.097840515	0.178132364	0.021915247	Angry
flu coronavirus update physician shortage readies meds ã flu coronavirus update physiian shortage readies meds razy season influenza oronavirus wish ould say oming end fat year started influenza b hitting early virus typially hits later season start oronavirus early january playing saw derease influenza b overall influenza one week saw shift predominant strain influenza httpsserveastfireomaudio37…	Influenza/Flu	0.1943953	0.035929499	0.048289183	0.415355955	0.269728855	0.036301209	Fear
flu season reaches peak metro teachers allowed use bep funds hand sanitizer	Influenza/Flu	0.201279	0.029274	0.044223	0.430161	0.236941	0.058122	Fear
new coronavirus compare flu â fae mask protet despite morbidity mortality influenza theres ertainty â seasonal flu dr anthony faui diretor national institute allergy infetious diseases said white house press onferene jan 31 tell guaranteed get marh april flu ases going go ould predit pretty aurately range mortality hospitalizations faui said issue covid19 theres lot unknowns sientists raing find …	Influenza/Flu	0.15915278	0.072309627	0.091735888	0.50086644	0.154001672	0.021933593	Fear
todays hoda kotb says shes sick flu nbcgetty images todays hoda kotb home sik flu savannah guthrie said today hoda jenna ohost ould several days kotbs sikness omes days today ast returned orlando elebrate opening today cafe youre wondering hoda kotb 55 missing today morning youre alone turns nbc anhor home sik flu monday today host savannah guthrie gave viewers update kotbs absene saying expet to…	Influenza/Flu	0.144978159	0.071234416	0.0756825	0.404251166	0.247553784	0.056299975	Fear
flu virus deaths 15 flu deaths reported north carolina last week death toll rises 115 flu 2020 season elaina athans raleigh nc wtvd dotors said fear momstobe arent getting flu shots whih ould onsequenes babies dr bassam rimawi physiian wakemed said last month half six eight pregnant women hospitalized flu rimawi said flu shot safe expetant mothers trimester shot ould prevent serious ompliations s…	Influenza/Flu	0.16815684	0.030126188	0.029007802	0.4833969	0.22912003	0.06019224	Fear
10 dead flu monroe county	Influenza/Flu	0.12495	0.01778	0.029778	0.530361	0.181886	0.115245	Fear
corporate coalition eliminate viral hepatitis pakistan launched listen corporate oalition eliminate viral hepatitis pakistan launhed islamabad amerian biotehnology ompany gilead sienes announed corporate coalition viral hepatitis elimination pakistan ccvhep getting partnered 12 leading ompanies pakistan part ccvhep support government pakistanâs effort eliminate viral hepatitis pakistan 2030 initi…	Influenza/Flu	0.188611729	0.202658854	0.295945653	0.1829983	0.129785465	0	Excited
new tool monitors real time mutations flu gold rutgers university summary team developed tool monitor influenza virus mutations real time whih ould help virologists learn stop viruses repliating share full story rutgersled team developed tool monitor influenza virus mutations real time whih ould help virologists learn stop viruses repliating advertisement gold nanopartilebased probe measures vira…	Influenza/Flu	0.36475724	0.134514193	0.184262737	0.205496881	0.088103368	0.022865581	Angry
coronavirus worse regular flu oronavirus worse regular flu zaina alibhai saturday 29 feb 2020 1250 pm 41shares coronavirus spread lose ontat infeted person piture epa oronavirus outbreak spread aross world hard fast haos ome muh speulation among laim oronavirus different seasonal flu infetious respiratory illnesses treated viruses share similar symptoms â inluding fever ough sore throat â airborn…	Influenza/Flu	0.324474794	0.033316493	0.056347029	0.324198183	0.226558118	0.035105383	Angry
coronavirus flu new drug may medicines next big thing posted mon 521 pm mar 02 2020 updated mon 612 pm mar 02 2020 last year 34000 people died flu years flu season isnt ourse one worst deade add fears surrounding deadly oronavirus keeping infetious disease speialists high alert team sientists found new drug may stop influenza oronavirus traks ouldnt move high fever 100 stayed three days postdotor…	Influenza/Flu	0.093315829	0.039046192	0.033437918	0.522982821	0.280224903	0.030992337	Fear
preview 13 wrex digs deeper deadly flu season 120 pm 13 wrex newsroom featured reports rockford wrex â deadly virus widespread aross united states infeting estimated 26 million amerians covid19 seasonal flu national institute allergy infetious disease predits years virus trak severe 201718 flu season whih deadliest season four deades winnebago county also took life hild marking first flurelated p…	Influenza/Flu	0.181316381	0.126525681	0.267654448	0.2879795	0.13652399	0	Fear
âtake easyâ gov mcmaster urges flu âtake easyâ gov mmaster urges flulike symptoms stay home prevent spread oronavirus raw video gov mmaster shares sc preparations oronavirus following speial meeting laurel mallory marh 2 2020 1001 est updated marh 2 852 pm columbia sc wis gov henry mmaster wants publi take ommonsense preautions prevent spread oronavirus mouth wash hands stay home flulike symptoms…	Influenza/Flu	0.263066059	0.119822222	0.130039347	0.25993322	0.196289847	0.030849305	Angry
new york gov andrew cuomo coronavirus flu steroids monday marh 02 2020 beto orourke returned endorse joe biden super tuesday eve tim peare monday marh 02 2020 president trump joked 2020 demorat joe biden eleted would spend presideny senior itizen faility mike brest monday marh 02 2020 fox corporation parent ompany fox news sent memo employees dissuading traveling essential oronavirus ontinues spr…	Influenza/Flu	0.119512021	0.126458522	0.518610576	0.155925483	0.056654481	0.022838916	Excited
first childhood flu helps explain virus hits people harder others researchers also report travel credit â ladysuzi adobe stok close people better able fight flu others part answer aording new study related first flu strain enounter hildhood advertisement sientists ucla university arizona found peoples ability fight flu virus determined subtypes flu throughout lives also sequene whih infeted virus…	Influenza/Flu	0.364207362	0.051310269	0.10597261	0.314142885	0.137466852	0.026900023	Angry
coronavirus compares seasonal flu 1 weather alert photo getty imagesistokphoto nurse wearing respirator mask holding positive blood test result new rapidly spreading coronavirus originating wuhan china coronavirus oronavirus ompares seasonal flu washington far season weve 74 flu related deaths 221 hospitalizations spokane county author amanda roley published 545 pm pst marh 2 2020 updated 547 pm …	Influenza/Flu	0.159234597	0.109758498	0.115094492	0.489475744	0.12643667	0	Fear
4 people dead flu southern nevada total 35	Influenza/Flu	0.108403	0.063235	0.098255	0.440798	0.166193	0.123116	Fear
whats difference coronavirus outbreak flu season published february 27 2020 357 pm est updated february 28 2020 527 pm est advertisement whatâs differene oronavirus outbreak flu season published february 27 2020 357 pm est updated february 28 2020 527 pm est middle flu season possibility covid19 pandemi right lear differenes two medial maladies people wink news spoke know hanes getting oronavirus…	Influenza/Flu	0.152806509	0.103812555	0.155522504	0.383148626	0.179555364	0.025154443	Fear
inundated flu patients us hospitals brace coronavirus continue reading main story inundated flu patients us hospitals brae coronavirus resoures already strethed flu season muh medial equipment drugs made china publi health experts anxiously wathing global supply hain hospitals urrently making preparations possible outbreak new oronaviruscreditlindsey wassonreuters reed abelson katie thomas feb 7 …	Influenza/Flu	0.239795252	0.02399089	0.047014941	0.479301274	0.190690257	0.019207387	Fear
5 us cities start testing patients flu 5 us ities start testing patients flulike symptoms oronavirus tests given patients test negative flu dr ming wu liang gives medial chinese patients walkin chinese medial lini feb 13 2020 chinese distrit phnom penh cambodiapaula bronstein getty images breaking news emails feb 14 2020 1020 pm utc erika edwards dotors five us ities begin testing patients flulik…	Influenza/Flu	0.290571884	0.055127439	0.056520747	0.395745432	0.156922614	0.045111884	Fear
houston personal trainer charlie odom dies fighting flu symptoms life support steven romo houston texas ktrk dotors health offiials reminding people southeast texas seasonal flu imminent viral threat area moment theyre emphasizing pointing shoking ase took life popular personal trainer charlie odom 31 lived healthy lifestyle worked regularly paid attention nutrition made even unexpeted friends fa…	Influenza/Flu	0.21838935	0.057708811	0.119613344	0.352533646	0.211596961	0.040157887	Fear
yearâs flu shot cut doctor visits flu nearly half cdc â raw story tweet yearâs flu shot fairly average job proteting people pervasive winter virus aording annual interim effetiveness report released thursday us centers disease control preventionthe ageny said shot 45 effetive overall 55 effetive hildren vaine less effetive influenza b onsiderably worse among 18 49yearolds 25 effetive one type inf…	Influenza/Flu	0.158723861	0.037492949	0.07263863	0.602198901	0.092838555	0.036107104	Fear
many people worry coronavirus flu still claiming lives save mask sales gone roof medial experts say people worrying every sniffle amid onerns oronavirus era instant soial media easy get worked oronavirus health offiials say point statistially likely die influenza even rabies oronavirus oronavirus hit headlines run masks far proteting individual average mask nothing said dr jeffrey jahre infetious…	Influenza/Flu	0.336697195	0.066670713	0.101941609	0.207831374	0.222187341	0.064671769	Angry
say coronavirus risk exaggerated ânormalâ flu bad hereâs perspective explained say oronavirus risk exaggerated ânormalâ flu bad hereâs perspetive say oronavirus risk exaggerated ânormalâ flu bad hereâs perspetive respiratory illnesses inluding oronavirus influenza dangerous individuals age 65 poor immunity hroni illnesses also greater risk others explained desk new delhi updated marh 3 2020 84615…	Influenza/Flu	0.179664983	0.083780144	0.128841018	0.402160898	0.184685411	0.020867547	Fear
good news flu front south dakota good news flu front south dakota monday marh 02 2020 259 pm cst mark russo flu season pierre sd keloom weekly report new flu ases dropped south dakota first time flu season state epidemiologist josh clayton hopes means flu season peaked may short term thing might still see ontinued ativity least good first sign dr clayton tells kelo radios business show bill zortm…	Influenza/Flu	0.085720425	0.100170051	0.097098351	0.570625517	0.119556302	0.026829355	Fear
coronavirus worse flu print eah year around otober may international health overage primarily foused fluâand good reason flu notoriously infetious ause 45 million illnesses eah year aording centers disease control prevention year new oronavirus outbreak aka covid19 dominating headlines ausing 80000 illnesses two months virusesâinfluenza oronavirusâare highly infetious diseases similar symptoms tr…	Influenza/Flu	0.244818314	0.036342358	0.065347851	0.423687258	0.207331366	0.022472853	Fear
coronavirus cold flu symptoms tell difference â runny nose â sore throat runny nose sore throat typial signs upper respiratory infetion therefore bouts sneezing get sniffles likely flu ommon old new oronavirus generally affets lower respiratory trat infeted exhibit dry ough shortness breath pneumonia sore throat many initially show symptoms many infeted new virus initially showed symptoms aording…	Influenza/Flu	0.114550436	0.012809132	0.010963221	0.49829047	0.334355173	0.029031569	Fear
wednesdays papers seasonal flu vs corona growing workforce finland sees small miracle updated 2622020 836 wednesdays papers seasonal flu vs orona growing workfore finland sees small mirale lethal seasonal flu surprise uptik jobs new baby data make headlines finland share stiky note enourages jobseekers ome work us image eleni paspatis yle oronavirus spreading aross europe helsingin sanomatâs top …	Influenza/Flu	0.102367539	0.078020433	0.13234329	0.480690878	0.185124981	0.021452879	Fear
new coronavirus may dangerous flu despite worldwide alarm experts coronavirus symptoms infeted look like sientists situation reminisent h1n1 pandemi flu 2009 whih burst onto sene frightening spate deaths mexio viewed relatively innouous time petered season âupfront tend see probably overrepresentation severe ases getting reportedâ said jason kindrahuk canada researh chair emerging viruses univers…	Influenza/Flu	0.165423281	0.05537025	0.089061662	0.462960647	0.193952372	0.033231788	Fear
cdc begins test patients flu cdc begins test patients flulike symptoms coronavirus feb 18 2020 rachel lutz members media friday february 14 2020 us centers disease control prevention cdc said begin test individuals influenzalikeillness novel oronavirus take plae publi health labs los angeles san franiso seattle chiago new york city cdc plans expand initiative ities oming weeks goal eventually ond…	Influenza/Flu	0.191910429	0.082034609	0.118149575	0.364591018	0.215243149	0.02807122	Fear
coronavirus flu delco close 1 2 evergreenhealth medial center seen saturday feb 29 2020 person died covid19 kirkland wash state health offiials announed death saturday marking first suh reported death united states state offiials issued terse news release announing death gave details sheduled news onferene later day associated press	Influenza/Flu	0.396850443	0.040000378	0.081182675	0.233552253	0.210886083	0.037528169	Angry
coronavirus may spotlight flu poses clear present danger us flu coronavirus may spotlight flu poses clear present danger us illnesses topping 29 million related deaths numbering 16000 flu remains highpriority publi health onern february 25 2020 pinterest flu season unusual beause b strain pitured whih usually prominent later season dominated early alamy coronavirus may grabbing headlines flu onti…	Influenza/Flu	0.138729042	0.031548157	0.040877077	0.583456449	0.183409705	0.021979571	Fear
perspective coronavirus stack flu historic outbreaks triblive ommenting poliy solely responsible omments using tribliveom agree terms servie moderate omments goal provide substantive ommentary general readership sreening submissions provide spae readers share intelligent informed ommentary enhanes quality news information omments posted ontopi abusive moderating deisions subjetive make arefully o…	Influenza/Flu	0.179649133	0.232657664	0.257111388	0.203015591	0.127566224	0	Excited
americaâs flu season toll 18k dead 32m sick ameriaâs flu season toll 18k dead 32m sik ed payne updated fri 111 pm feb 28 2020 atlanta gray news â us flu season hitting hildren young adults muh harder rest population centers disease control prevention said friday latest cdc foreast predits flu ativity likely derease next weeks remain elevated marh soure cdc ârates among shoolaged hildren young adu…	Influenza/Flu	0.125340971	0.07195597	0.150869483	0.430161352	0.167752297	0.053919928	Fear
9 swine flu deaths 17 pac jawans test positive 9 swine flu deaths 17 pac jawans test positive 9 swine flu deaths 17 pac jawans test positive oronavirus sare swine flu raging uttar pradesh advertisement updated marh 1 2020 1524 ist representative image oronavirus sare swine flu raging uttar pradesh death toll state reahed nine six whih meerut alone 17 provinial armed constabulary pac jawans tested…	Influenza/Flu	0.100206478	0.105532539	0.159011536	0.391288526	0.194400196	0.049560725	Fear
catholic diocese cleveland issues coronavirus flu precautions lent catholi dioese cleveland issues oronavirus flu preautions lent updated 957 pm today 800 pm faithful reeive holy ommunion hands mass elebrated saint franois xavier hurh paris frane sunday marh 1 2020 arhbishop paris asking frenh apitals parish priests hange way administer ommunion ounter spread oronavirus said paris priest tested p…	Influenza/Flu	0.202947984	0.174579414	0.150834296	0.266233926	0.166527482	0.038876897	Fear
flu hitting children especially hard season health flu hitting children espeially hard season coronavirus dominates attention widespread flu already killed thousands aross ages infeting kids unusually high rates sumathireddywsjom feb 3 2020 1223 pm et every day past months hildren appeared ari brownâs pediatri offie austin texas tested positive influenza âabout 10 patients weâre seeing every day …	Influenza/Flu	0.302556941	0.022597615	0.05212102	0.391308145	0.165695758	0.065720521	Fear
flu severity raised âvery highâ massachusetts feb 17 2020 0421 pm est updated feb 17 2020 0653 pm est springfield mass wwlp flu ontinues kill hospitalize people aross massahusetts state department publi health raised flu highest severity level result symptoms flu inlude fever 100 degrees well ough sore throat dotors western massahusetts diagnosing adults hildren flu every day loal dotors say muh …	Influenza/Flu	0.205012997	0.095512032	0.146895495	0.390275328	0.125176072	0.037128075	Fear
whoeurope learn abcs hepatitis leave holiday 23072019 hepatitis many forms serious threat health forms ommon inflammation ause liver long term ommon viral forms â hepatitis b c â ause serious health problems suh liver aner irrhosis liver liver failure resulting death shortterm hepatitis often manifests foodborne illness aompanied vomiting fever diarrhoea world hepatitis day falls 28 july eah year…	Hepatitis	0.487229165	0.061517761	0.143073059	0.139741298	0.145734294	0.022704423	Angry
vicksburg restaurant owner worried hepatitis scare ruin business âmy restaurant almost emptyâ viksburg restaurant owner worried hepatitis sare ruin business âmy restaurant almost emptyâ viksburg restaurant owner worried hepatitis sare ruin business âmy restaurant almost emptyâ patrie clark february 3 2020 748 pm cst updated february 3 748 pm vicksburg miss wlbt owner gumbo pot viksburg says losin…	Hepatitis	0.479915225	0.039230397	0.150997245	0.126750456	0.194472241	0.008634436	Angry
hepatitis cases linked restaurant worker already subsriber log hepatitis ases linked restaurant worker posted wednesday february 26 2020 400 pm david hill email ases hepatitis linked worker rome restaurant beame ill viral infetion publihealth authorities still want anyone may eaten ertain time monitor symptoms abundane aution oneida county health diretor phyllis ellis said today ounty notified as…	Hepatitis	0.279707676	0.186886197	0.233638226	0.14601229	0.119926791	0.03382882	Angry
identifying new drugs cure hepatitis b e virus infection identifying new drugs ure hepatitis b e virus infetion catherine zandonella offie dean researh de 31 2019 10 building labâs expertise human liver pathogens alexander ploss team pioneered new sreening platforms new methods evaluate therapeuti andidates hepatitis b e viruses whih ause lifethreatening infetions videography evelyn tu flying cam…	Hepatitis	0.308006896	0.12358526	0.114581455	0.232631935	0.192143611	0.029050843	Angry
campaãa para la visibilizaciã³n de la hepatitis c campaãa para la visibilizaiã³n de la hepatitis c dv viernes 28 de febrero de 2020 el ayuntamiento se suma la ampaãa de los hospitales de valladolid para eliminar esta enfermedad campaãa para la visibilizaiã³n de la hepatitis c el ayuntamiento de valladolid dentro de sus ompetenias de proteiã³n promoiã³n de la salud de los iudadanos ha mostrado su …	Hepatitis	0.261911378	0.214023103	0.284155217	0.140556889	0.099353413	0	Excited
lawsuit man says contracted hepatitis eating kissimmee dennyâs lawsuit man says ontrated hepatitis eating kissimmee dennyâs 2 restaurant workers tested positive disease health offiials say february 14 2020 1249 pm updated tags health oseola county hepatitis osceola county fla â man says ontrated hepatitis eating dennyâs kissimmee suing restaurant hain negligene aording reently filed lawsuit plain…	Hepatitis	0.293980341	0.075331409	0.099105208	0.273204545	0.218877706	0.039500792	Angry
new hepatitis cases decrease statewide volusia still active outbreak new hepatitis ases derease statewide volusia still ative outbreak tuesday jan 7 2020 701 number new hepatitis ases aross florida dereased however volusia county still ative outbreak number new hepatitis ases florida delined due inrease vainations following delaration publi health emergeny outbreak isnât yet espeially volusia cou…	Hepatitis	0.134767953	0.265493466	0.434635736	0.092962989	0.057465966	0.014673891	Excited
local health officials monitoring nationwide hepatitis outbreak loal health offiials monitoring nationwide hepatitis outbreak loal health offiials monitoring nationwide hepatitis outbreak allie herrera february 20 2020 623 pm cst updated february 20 623 pm memphis tenn wmc message health offiials midsouth health department investigates hepatitis ase involving papa johnâs restaurant employee parti…	Hepatitis	0.128485429	0.271321218	0.380503183	0.140992065	0.078698106	0	Excited
spring bank stops hepatitis drug development patient dies trial january 29 2020 151 pm month ago spring bank stops hepatitis drug development patient dies trial 2 min read reuters shares spring bank pharmaeutials plummeted 26 wednesday ompany said would end development experimental drug treat hroni hepatitis b virus following death patient midstage trial shares spring bank fell 160 premarket trad…	Hepatitis	0.521113025	0.046063189	0.072252552	0.121108841	0.191837635	0.047624758	Angry
highlights liver meeting 6 reports viral hepatitis highlights liver meeting 6 reports viral hepatitis november 22 2019 add topi email alerts please provide email address reeive email new artiles posted topi submit reeive email new artiles posted topi click subscribe clik manage alerts yearâs liver meeting provided many exiting updates viral hepatitis ranging steps toward eliminating hepatitis c i…	Hepatitis	0.207471369	0.27157792	0.188834657	0.14064292	0.132148465	0.059324669	Happy
sharron davies says tragic mum still hepatitis c trauma celebs sharron davies says tragi mum still hepatitis c trauma behind sharron daviesâ ready smile sadness former olympi swimmer still grieving beloved mother sheila lost liver aner almost three years ago âmum 80 died long happy lifeâ says sharron 57 two gold medals commonwealth games 1978 silver 400m medley 1980 âolympis âbut ould lived longe…	Hepatitis	0.16222533	0.137969635	0.146254649	0.21828452	0.297431927	0.037833939	Sad
82 people sickened flu royal caribbean cruise ship baltimore cases coronavirus â cbs baltimore 2 marylanders tested coronavirus gov hogan says 10m set aside prepare âinluding flu type b whih people would normal flu whih already resulted hospitalization 3000 marylanders whih already taken 40 maryland lives urrent flu seasonâ hogan said publi urged take preautions health offiials urged maryland res…	Influenza/Flu	0.131662481	0.074651166	0.115290471	0.497283468	0.15512652	0.025985893	Fear
walker co inmates offered free hepatitis vaccines walker co inmates offered free hepatitis vaines hepatitis vaines soure walker co sheriffs offie catherine patterson february 25 2020 836 pm cst updated february 25 836 pm walker county ala wbrc walker county inmates got free vaines keep jail ommunity safe sheriffâs offie health department joined offer free voluntary hepatitis vaines nearly 280 inm…	Hepatitis	0.101585377	0.243700989	0.450365513	0.126809357	0.077538765	0	Excited
mental cognitive impairment hepatitis c virus share email neuropsyhiatri dysfuntion nearly 50 patients hepatitis c virus although patients hepatitis c virus hcv infetion radially improved sine us food drug administration approved first diretating antiviral mediation hcv treatment 2013 burden assoiated disease remains high opioid epidemi led surge new ases1 chroni hcv infetion estimated affet 35 m…	Hepatitis	0.392735362	0.067861106	0.112822219	0.235973867	0.179082451	0.011524995	Angry
hepatitis 6 states linked blackberries news hepatitis 6 states linked blakberries de 4 2019 16 ases hepatitis six states indiana mihigan minnesota missouri nebraska wisonsin outbreak may linked fresh nonorgani blakberries fresh thyme farmers market groery stores us food drug administration said update de 3 last person beome sik ontagious virus ause liver disease nov 15 2019 investigators determin…	Hepatitis	0.147638508	0.200069031	0.443539799	0.116065919	0.066614537	0.026072208	Excited
flu vaccine work numbers health flu vaine work numbers health offiials released estimate effetiveness years influenza vaine good news flu season espeially hard kids written jeremy fugleberg feb 24th 2020 11am sioux falls sd â federal health offiials released latest update annual question well years flu vaine work 20192020 flu vaine ut half risk getting sik go dotor flu aording estimates released …	Influenza/Flu	0.124933258	0.054567888	0.086450428	0.518917081	0.16126407	0.053867275	Fear
hepatitis c 5 things know hepatitis c 5 things know nany reau md dislosures july 05 2019 mere 30 years sine identified hepatitis c hcv urable disease treated shortduration welltolerated finite therapy despite advanes however hcv ontinues publi health threat requires better identifiation linkage five issues hcv liniians know 1 hcv bimodal disease reently baby boomers made biggest group people infe…	Hepatitis	0.201867055	0.233290816	0.270994522	0.140232511	0.153615095	0	Excited
latest hepatitis b drug pipeline news hepatitis pharmaeutials pharmay speialty mediations aording hepatitis b foundation hepatitis b ommon serious liver infetion world 292 million people living hroni infetion though inidene lower united states 80000 amerians still beome newly infeted hepatitis b eah year 2 million amerians hronially infeted many people infeted hepatitis b virus hbv may lear virus…	Hepatitis	0.153636484	0.195198732	0.2530966	0.210926893	0.187141291	0	Excited
systems approach improving outcomes hepatitis c news business strategy health management pharmay pharmay best praties newer therapy treatment hepatitis c prompted us preventative servies task fore onsider new guidelines virus health systems adopt benefiial servies patients affeted task fore reviewed hepatitis c sreening 2013 revisited reommendations 2019 result new therapies known â diret ating a…	Hepatitis	0.24211954	0.186301535	0.232134202	0.203455856	0.135988866	0	Angry
take elderberry supplements ward flu coronavirus take elderberry supplements ward flu oronavirus posted mar 02 2020 luster wild elderberries people swear elderberries preventing old flu would helpful preventing oronavirusmdc staff ourtesy missouri department conservation emily bamforth levelandom cleveland ohio herbal remedy believers using elderberry enturies saying boosts immune system fight ol…	Influenza/Flu	0.265644017	0.068241671	0.152758593	0.34045326	0.108773017	0.064129443	Fear
hepatitis cases climb 239 year hepatitis ases limb 239 year news servie florida tags florida health hepatitis mirosopi image hepatitis avirus taken us centers disease control prevention cdc via cnn tallahassee fla â florida 34 reported ases hepatitis last week bringing total number newly reported ases year 239 saturday county health departments playing bigger role fight hepatitis responsible admi…	Hepatitis	0.337093244	0.135502725	0.173849661	0.148880072	0.204674298	0	Angry
flu forces school close day widespread across chester county flu fores shool lose day widespread aross ounty flu fores shool lose day widespread aross chester county save westtown â flu season hit chester county hard one shool losed doors monday many students sik ss simon jude shool westtown losed day monday normal west chester area shool distrit wcasd superintendent jim sanlon reported reent abs…	Influenza/Flu	0.102305785	0.022119928	0.033239918	0.642894374	0.173165629	0.026274367	Fear
marler clark files first lawsuit hepatitis linked 555 east american steakhouse long beach february 20 2020 1943 et soure marler clark long beah ca feb 20 2020 globe newswire lawsuit filed marler clark food safety law firm murphy murphy kingâs seafood company llc dba 555 east amerian steakhouse los angeles county superior court behalf mihael felix beame ill hepatitis eating 555 east amerian steakh…	Hepatitis	0.154684411	0.25771541	0.366805983	0.128509398	0.092284798	0	Excited
hepatitis outbreak declared san bernardino county â san bernardino sun deepa bharath deepa bharath overs religion orange county register southern california newspaper group work foused religion rae ethniity shape understanding amerian religion partiular helps influene publi poliies laws regions ulture deepa also writes rae ultures soial justie issues overed number beats ranging ity government bre…	Hepatitis	0.163135433	0.233601229	0.350231091	0.112827518	0.091771385	0.048433345	Excited
hepatitis c symptoms causes transmission treatment read mediations hepatitis c youâve got options bak day treatment hep c grueling hemotherapy aner inluded weekly injetions well oral mediations usually ombination interferon really used ribavirin still used sometimes weâre talking 12 18 pills day year omplete tough side effets like nausea vomiting hair loss severe depression suiidal thoughts thank…	Hepatitis	0.195745363	0.160606879	0.157149416	0.249257865	0.207885589	0.029354888	Fear
sunday hepatitis testing day may 17 2019 413 pm 9 months ago sunday hepatitis testing day carolyn crist 4 min read millions people us hroni viral hepatitis without knowing centers disease control prevention groups designated may hepatitis awareness month may 19 hepatitis testing day âhepatitis silent killer get infeted often donât severe symptoms make go dotorâ said dr john ward diretor coalition…	Hepatitis	0.330811675	0.073868444	0.080214129	0.175586748	0.284248026	0.055270979	Angry
coalition distribute flu home news coalition distribute fluprotetion kit coalition distribute fluprotetion kit marh 2 2020 tomeka sinlair news 0 staff report lumberton â robeson county disaster reovery coalition distribute fae masks gloves sanitizer wipes marh 13 1 5 pm 802 n cedar st lumberton purpose giveaway redue risk people ontrating flu beause limited amount supplies three n95 masks three r…	Influenza/Flu	0.2000052	0.068452455	0.086686015	0.32321849	0.302932229	0.018705612	Fear
life like hepatitis c treatment na inho youâve ompleted treatment hepatitis c hcv make next 12 weeks without virus deteted body youâll ahieve whatâs alled sustained virologi response svr thatâs fany way saying drumroll youâre ured âthis virus ome bakâ says norah terrault md hief gastroenterology hepatology kek shool mediine usc los angeles âitâs like itâs remission truly goneâ youre immune though…	Hepatitis	0.265043398	0.105634638	0.173591325	0.223496349	0.23223429	0	Angry
money mark comparing flu coronavirus wqadom money mark comparing flu oronavirus flu ompare oronavirus investment advisor mark grywaheski explained monday marh 2 good morning quad cities author wqadom published 540 cst marh 2 2020 updated 540 cst marh 2 2020	Influenza/Flu	0.118482893	0.139768041	0.101660535	0.412981601	0.174703944	0.052402988	Fear
tuscaloosa doctor says flu diseases deadly covid	Influenza/Flu	0.113637	0.030267	0.049552	0.593819	0.167978	0.044746	Fear
9 flu 9 flurelated deaths minnesota health offiials say photo cdcmgn updated february 28 2020 0627 pm nine people died flurelated illnesses aording latest flu ativity report minnesota department health mdh total 67 people died flu season minnesota inluding two hildren median age died 74 advertisement another 366 people hospitalized flurelated illnesses last week bringing total season 2817 shool o…	Influenza/Flu	0.153361838	0.040758871	0.057797814	0.473685795	0.24226425	0.032131432	Fear
flu deaths record joe behind trader joes died cnn far season105 hildren died flu aording data released friday us centers disease control prevention highest number hild flu deaths point season sine cdc started keeping reords 2004 exept 2009 flu pandemi flu leaves 4yearold girl blind iowa unusual flu season higher proportion hildren young adults affeted older population aording dr william shaffner …	Influenza/Flu	0.227101027	0.018724805	0.030042413	0.307515993	0.373902834	0.042712929	Sad
metro detroit flu cases illnesses making people sick frank mgeorge md loal 4s good health medial expert published february 28 2020 640 pm tags health whats going around good health news loal influenza coronavirus mihigan mihigan health flu cases dotors detroit â lot onern oronavirus mihigan still midst flu season flu viruses still irulating loal dotors see many patients influenza b large number o…	Influenza/Flu	0.110187991	0.202275385	0.176671794	0.380804971	0.090248542	0.039811318	Fear
viral hepatitis retrovirus diagnostic tests market reflect significant growth prospects us mn 2020 business news industry reports viral hepatitis retrovirus diagnosti tests market reflet signifiant growth prospets us mn 20202025 major key player abbott diagnostis alere chembio diasorin rohe diagnostiset javed marh 2 2020 comments viral hepatitis retrovirus diagnosti tests viral hepatitis retrovir…	Hepatitis	0.105536074	0.22393439	0.377996801	0.156361597	0.136171139	0	Excited
hepatitis free clinic rome mar 2 2020 1000 est updated mar 2 2020 1001 est rome ny wutrtv â reent ase hepatitis prompted rome memorial hospital host free vaination lini earlier month employee cianfrooâs diagnosed virus loal health offiials advising anyone ontat restuarant february 3rd february 22nd ome weekendâs lini get vainated âpeople reeive vaine itâs within 2 weeks exposed atually prophylati…	Hepatitis	0.098582038	0.329769851	0.410118255	0.075887076	0.061716745	0.023926034	Excited
hepatitis worker peekskills factoria may exposed patrons faebookemail twitter google linkedin pinterest hepatitis worker peekskills fatoria may exposed patrons worker fatoria peekskill worked private event feb 15 infeted hepatitis post faebook hepatitis worker peekskills fatoria may exposed patrons worker fatoria peekskill worked private event feb 15 infeted hepatitis chek story lohudom httpswwwl…	Hepatitis	0.193397989	0.166117624	0.261534713	0.217611653	0.13484652	0.026491502	Excited
cdc estimate 45 million flu cases 61000 flu mihael w chapman february 26 2020 137pm est getty images cnsnewsom health experts world leaders struggle spread new orona virus covid19 infetious respiratory illness like influenza flu aused different virus merits noting widespread influenza united states globally many people die flu eah year explained johns hopkins mediine covid19 aused one virus novel…	Influenza/Flu	0.133138193	0.09488482	0.208313315	0.36350135	0.158237106	0.041925217	Fear
hepatitis hep symptoms get vaccinated amid hav outbreak hepatitis hep symptoms get vainated amid hav outbreak posted nov 05 2019 vaine 95 perent effetive lasts 11 years someone tests positive hepatitis vaine effetive said dr nikolaos pyrsopoulos diretor gastroenterology hepatology rutgers new jersey medial shool hand person exposed symptoms treated immune serum globulin health offiials say 533 he…	Hepatitis	0.180372196	0.159364386	0.167037707	0.24481554	0.219064102	0.02934607	Fear
coronavirus cruise ship crew flu covid covid19 news tourism bay plenty hief exeutive kristen dunne said staff port speaking people left ship everyone really good spirits met wonderful people everyone trying make situation hanged happy somewhere warm weloming today ship expeted leave evening bay islands health minister david clark said earlier ships aptain followed requirement make ports aware hea…	Influenza/Flu	0.062936172	0.439785158	0.24694234	0.142785945	0.0831146	0.024435785	Happy
coronavirus compare flu atlanta ga cbs46 onerns oronavirus ontinue grow dr roo romeo atlanta urgent care explains symptoms ompare flu muh like flu everybody gets sik feel like oronavirus romeo said ompletely understandable aording romeo symptoms inlude fever ough shortness breath said experiene symptoms shouldnt pani isnt pani seasonal flu problem people beome austomed flu romeo said know happens…	Influenza/Flu	0.213446211	0.041274721	0.070782154	0.418771798	0.200002116	0.055723001	Fear
japan sees silver lining coronavirus flu cases drop japan sees silver lining coronavirus flu cases drop infetion fears spur better hygiene may lowering influenza toll 2020 olympis tokyo ould postponed aneled oronavirus anât ontained next three months aording senior member international olympi committee finanial stakes huge photo jae c hongassoiated press peterlanderswsjom marh 1 2020 938 et tokyo…	Influenza/Flu	0.220960762	0.09662432	0.145961437	0.283408889	0.225366506	0.027678086	Fear
aberdeen man suspected hepatitis c spat police officer 03022020 711 updated 03022020 712 aberdeen sheriff court sign daily newsletter aberdeen man given supervision order spitting polie offier stephen greig 53 appeared aberdeen sheriff court sentening pled guilty behaving threatening abusive manner shouting swearing polie threatening violene south street elgin august 8 also pled guilty repeatedly…	Hepatitis	0.334719151	0.150802562	0.170303283	0.140560834	0.13509659	0.06851758	Angry
hepatitis outbreak linked long beach steakhouse â cbs los angeles hepatitis outbreak linked long beah steakhouse february 7 2020 346 pm filed 555 east amerian steakhouse hepatitis hepatitis hepatitis outbreak long beah long beach cbsla â health offiials long beah determined half dozen people dined loal restaurant last christmas eve later ontrated hepatitis long beah department health human servie…	Hepatitis	0.08248362	0.239778708	0.456109051	0.135961751	0.052748405	0.032918466	Excited
florida woman feared coronavirus tests positive flu florida woman feared oronavirus tests positive flu florida woman fears oronavirus laims health department wonât test virus share ashley edlund wftvom updated marh 1 2020 132 sanford fla â amid global onerns oronavirus florida woman sanford said sheâs worried sheâs one 85000 people gotten sik update 734 pm est marh 1 florida woman feared oronavir…	Influenza/Flu	0.209745096	0.071316578	0.108574594	0.433078066	0.159010573	0.018275093	Fear
hepatitis coinfection found âhousehold clustersâ cameroon january 17 2020 add topi email alerts please provide email address reeive email new artiles posted topi submit reeive email new artiles posted topi click subscribe clik manage alerts investigation epidemiology hepatitis cameroon revealed intrahousehold infetion large differenes prevalene regions ases onentrated forested areas lose equator …	Hepatitis	0.232156252	0.318118312	0.246864049	0.093191633	0.087983729	0.021686025	Happy
coronavirus flu tv resan information coronavirus flu covid19 virus flu share many harateristis infetious respiratory viruses share number symptoms	Influenza/Flu	0.106754684	0.030886159	0.033463108	0.540530583	0.249907832	0.038457636	Fear
flu season coronavirus managers handle sickness paranoia office chinese stoks see worst day years threat virus spreading work raises perennial issue manager ask employees theyre showing signs sik employees worried exposed ontagious illness though hane ontrating oronavirus united states still low employers high alert best keep employees healthy given virus spread one ontinent centers disease contr…	Influenza/Flu	0.309664692	0.028403169	0.034423618	0.277068896	0.262901577	0.087538047	Angry
hepatitis b hope new test offers improved diagnosis management hepatitis b hope new test offers improved diagnosis management 10th otober 2019 â istokhailshadow report desribes new powerful laboratory tool may improve diagnosis treatment hepatitis b virus hbv infetion tehnique simultaneously assess several indiators important optimal hepatitis b patient management hbv infetion affets liver aordin…	Hepatitis	0.144433737	0.327042913	0.359251627	0.112361566	0.056910158	0	Excited
coronavirus could become seasonal infection like flu returns every year share 15k shares oronavirus urrently ausing selfsustaining outbreak whih means onstantly passed without anyone oming ontat original soure thought broken animal market wuhan china sine ontinued spread among people long people ontinue spread new areas faster health authorities isolate infeted ommunities virus keep spreading ill…	Influenza/Flu	0.196754865	0.066560348	0.08586101	0.294541609	0.303305017	0.052977151	Sad
google staff dublin told stay home worker shows âflu google staff dublin told stay home worker shows âflulikeâ symptoms firmâs irishbased employees asked selfisolate preautionary measure 15 hours ago google whih 8000 employees dublin also testing wider preparedness initiating ompanywide work home day tuesday photograph cyril byrne irish times staff google dublin told work home oworker reported fl…	Influenza/Flu	0.305274602	0.078043614	0.101594385	0.245662043	0.179701849	0.089723508	Angry
florida state university study aids fight hiv hepatitis b â global health news wire 0 getty imagessiene photo libra disovery florida state university college mediine researhers expeted open door new potent treatment options many 36 million people worldwide infeted hiv virus others hronially ill hepatitis b work established first time mehanism responsible two widely used antiviral drugs inhibit vi…	Hepatitis	0.153832691	0.209991459	0.358773125	0.172915404	0.061947756	0.042539566	Excited
rwanda set treat hepatitis c patients 2021 â kt press bydaniel sabiiti marh 01 2020 1214 0 lt col tharisse mpunga rwandan hepatitis c fail get treatment year 2021 lt col dr tharisse mpunga newly appointed state minister ministry health announed part priorities dr mpunga appointed sworn replaement dr patrik ndimubanzi dropped reent abinet reshuffle mpunga enters ministry health wide broom sweeping…	Hepatitis	0.321758816	0.190376689	0.231238588	0.110389868	0.146236039	0	Angry
coronavirus flu â 2020 kusatv rights reserved coronavirus flu 9news medial expert dr payal kohli says theres reason oronavirus getting muh attention flu 2020 asked ompare published 855 pm mst marh 2 2020 updated 853 pm mst marh 2 2020 related videos	Influenza/Flu	0.212069852	0.050981674	0.063885529	0.465464435	0.171933936	0.035664574	Fear
updated guidance hepatitis c virus treatment primary care updated guidane hepatitis c virus treatment primary care david e bernstein md dislosures deember 24 2019 imagine hroni disease spreading population shortening lives ausing untold misery months worth pills ould ure wouldnt whatever ould banish disease ommunities suh diseaseâ hepatitis c virus hcv infetionâand ure diretating antiviral daa th…	Hepatitis	0.327815708	0.084985917	0.078546376	0.311452815	0.197199184	0	Angry
flu coronavirus concerns lead omaha save catholi priests omaha arhdioese elsewhere reminded parishioners forgo ommon holy communion handshakes hurh servies beause onerns infetious diseases inluding flu novel oronavirus deaon tim mneil told arhdioesan priests email hurh workers take preventative steps elebrating liturgy preautions used even ordinary times said priests deaons extraordinary minister…	Influenza/Flu	0.187776677	0.073528493	0.098845291	0.478912604	0.160936935	0	Fear
hepatitis outbreak linked long beach steakhouse officials say print hepatitis outbreak hospitalized several people linked long beah steakhouse health offiials said monday morning eight ases infetious disease onfirmed individuals dined 555 east amerian steakhouse around christmas eve aording long beah department health human servies soure illness still investigation diners ate restaurant around ti…	Hepatitis	0.295766449	0.078901705	0.126932857	0.259910714	0.187229054	0.05125922	Angry
hepatitis definition causes symptoms treatment share pinterest diagnose hepatitis dotor look personâs full medial history dotor arry physial examination take full medial history making hepatitis diagnosis take aount symptoms people experiening risk fators person hepatitis dotor may look signs liver damage suh swelling abdomen parts body blood test show whether someone hepatitis dotor may also arr…	Hepatitis	0.234412321	0.148094193	0.149413048	0.227789263	0.206655143	0.033636034	Angry
coronavirus compare flu sars diseases jump navigation oronavirus ompare flu sars diseases sixty ountries onfirmed ases oronavirus 3000 deaths ompare diseases domini gilbert data journalist 3 marh 2020 â 1045am forty ases oronavirus onfirmed uk early estimates made quikly disease likely spread experts rushing assess spread covid19 virus whih far killed 3000 people mostly hubei provine china januar…	Hepatitis	0.139216517	0.075067039	0.134370692	0.444963882	0.190933623	0.015448247	Fear
passengers may exposed hepatitis hepatitis c treatment options passengers may exposed hepatitis passengers several amerian airline flights us may exposed hepatitis flight attendant centers disease control prevention says cdc said flight attendant diarrhea several flights period whih onsidered infetious investigating notifying passengers may affeted one flights san franiso charlotte sept 21 aordin…	Hepatitis	0.236461445	0.08705405	0.190088399	0.210716258	0.186872029	0.08880782	Angry
new electronic flu vaccination service helps gps identify new eletroni flu vaination servie helps gps identify atrisk groups 2 marh 2020 mihelle madsen 2 new servie whih sends flu vaination information eletronially pharmaies gp praties found save gp time help identify atrisk groups patients 30000 eletroni messages arrying flu vaine information sent winterâs flu season far two nhs digital system s…	Influenza/Flu	0.098274172	0.089526582	0.103735704	0.57681761	0.110736507	0.020909426	Fear
third death linked louisiana hepatitis outbreak state third death linked louisiana hepatitis outbreak largest onentration reported ases vainepreventable illness remains livingston parish 121 240 ases east baton rouge ouahita parishes reported seondhighest onentration ases 61 120 soure louisiana department health kevin foster february 7 2020 430 pm cst updated february 7 1024 pm wafb three people …	Hepatitis	0.371767047	0.116134776	0.242426268	0.125345609	0.133354797	0.010971503	Angry
four mobile county residents confirmed acute hepatitis infection	Hepatitis	0.182171	0.060696	0.079748	0.3431	0.299389	0.034897	Fear
flu leads dubuque dyersville hospitals limit visitors flu leads dubuque dyersville hospitals limit visitors assoiated press posted sat 753 pm feb 29 2020 updated sat 1031 pm feb 29 2020 dubuque iowa telegraph herald â spike influenza respiratory illnesses eastern iowa led hospitals dubuque dyersville limit patient visitation telegraph herald reports hildren 14 â inluding siblings babies birth ent…	Influenza/Flu	0.155845327	0.035932746	0.024086353	0.400628805	0.340301556	0.043205212	Fear
hepatitis c genotype know summary hepatitis c liver inflammation results viral infetion may ause symptoms go undeteted years infetion progresses many years ause liver damage may take form sarring permanent damage alled irrhosis liver aner hepatitis c greatly impat liverâs ability funtion centers disease control prevention cdc estimate 2016 around 24 million people united states hepatitis c hepati…	Hepatitis	0.187631338	0.122526892	0.175422786	0.235137398	0.254659215	0.024622372	Sad
health care professionals concerned flu coronavirus staff writer ajohnsonminotdailynewsom andrea johnsonmdn dr casmiar nwaigwe infetious disease speialist said people get flu shots possibility outbreak covid19 ommonly known oronavirus north dakota onerned health professionals area âthere ases oronavirus north dakota farâ said dr casmiar nwaigwe infetious disease speialist vie hief staff trinity m…	Influenza/Flu	0.184994263	0.060327496	0.081610984	0.457831821	0.186793062	0.028442374	Fear
swine flu survivors recount terrifying pandemic coronavirus concerns grow georgia announes two onfirmed ases oronavirus reruiter emily yeager greets lot people every day thereâs one handshake sheâll never forget early 2010 height swine flu outbreak â olloquial term novel variant h1n1 influenza virus â yeager meeting job andidate first business usual âi shook handâ yeager 33 tells post interview w…	Influenza/Flu	0.268026366	0.121343375	0.212021195	0.227567051	0.143581953	0.027460061	Angry
âitâs terrifyingâ lawsuit claims man contracted hepatitis dining kissimmee restaurant live video âitâs terrifyingâ lawsuit laims man ontrated hepatitis dining kissimmee restaurant latest numbers show hepatitis ases florida slowly starting derease still human toll publi health risis share karla ray updated marh 2 2020 645 pm kissimmee fla â latest numbers show hepatitis ases florida slowly startin…	Hepatitis	0.209388486	0.052878072	0.246871431	0.256064742	0.234797269	0	Fear
flu season yet flu season yet donald lambert northern virginia daily feb 7 2020 email 1 2 flu widespread virginia peaked new yearâs day 8 reported illness ases around virginia fell 55 rising 79 month rih cooleydaily flu preautions posted beside elevator entrane warren memorial hospital friday rih cooleydaily save shenandoah valley seen several reports flu reent weeks season far itâs still widespr…	Influenza/Flu	0.235203896	0.034037375	0.046535997	0.459171939	0.164652934	0.06039786	Fear
flyers fluke flu doesnt stop show win rangers flyers fluke flu doesnt stop show win rangers flyers fluke flu doesnt stop show win rangers new york â flyers suked life madison square garden may suked life new yorks playoff hopes third time season seond time three days flyers impressively handled rangers piking 53 win sunday afternoon ten different flyers reorded least point five sored goals travis…	Influenza/Flu	0.353783036	0.145886311	0.260281749	0.132830635	0.080139589	0.027078679	Angry
hepatitis outbreak nh risk save hepatitis outbreak ontinues spread new hampshire health offiials reminding publi thereâs safe effetive vaine ontagious liver disease sine state health department delared outbreak last november 232 ases hepatitis reported one person died cases reported every ounty populated ounties hillsborough strafford merrimak rokingham âwe seeing six seven new ases week right no…	Hepatitis	0.202490497	0.153312572	0.209575781	0.277320156	0.132128011	0.025172982	Fear
amid coronavirus concerns flu remains biggest concern commonwealth amid oronavirus onerns flu remains biggest onern commonwealth jordan whitaker posted mon 618 pm mar 02 2020 updated mon 623 pm mar 02 2020 frankfort ky wymt united states works ontain manage wuhan oronavirus flu season ontinues biggest problem muh ountry latest kentuky numbers show nearly 2000 new ases 14 deaths third week februar…	Influenza/Flu	0.176369465	0.064107943	0.106834381	0.364536034	0.24346855	0.044683628	Fear
louisiana reports 700 cases hepatitis amid ongoing outbreak health louisiana reports 700 ases hepatitis amid ongoing outbreak 700 ases hepatitis onfirmed part ongoing outbreak louisiana numbers provided louisiana department health ldh show soure wwny kevin foster january 11 2020 421 pm cst updated january 11 759 pm wafb 700 ases hepatitis onfirmed part ongoing outbreak louisiana numbers provided …	Hepatitis	0.145809514	0.224622564	0.315836228	0.173857947	0.106916676	0.032957071	Excited
hepatitis c therapeutics market worldwide opportunities latest trends growth factors key strategies gilead johnson johnson bristol sagar marh 2 2020 comments worldwide markets reports offers detailed report various aspets âhepatitis c therapeutis marketâ foreast period 2020 â 2027 hepatitis c therapeutis report highlights regional ountrywise breakdown hepatitis c therapeutis report analyses healt…	Hepatitis	0.120841306	0.267991756	0.479832894	0.089390026	0.041944019	0	Excited
must know hepatitis c need assistane please member servies 18003330663 must know hepatitis c guide risks testing mediations lindsey konkel yes send opy email send respet privay email addresses provide used sending story thanks sharing oops messed try later shop retailer links site may earn affiliate ommissions 100 fees ollet used support nonprofit mission learn ads seem everywhere urging baby boo…	Hepatitis	0.136103559	0.281854583	0.233880191	0.159075233	0.142558884	0.046527551	Happy
morningside heights restricts visitors due flu staff writer dgaumarshallindependentom marshall â marshall enter restriting visitors help protet residents spread influenza avera morningside heights care center announed monday temporarily losed visitors âweâre restriting visitors time safeguard health residentsâ said dr maria hoertz medial diretor avera morningside heights âmost us stay home sik li…	Influenza/Flu	0.150457502	0.278852079	0.167192058	0.208648125	0.162755396	0.032094839	Happy
hepatitis c adults us searh hepatitis c adults us â 80 â tested hepatitis c beome widespread experts alling dotors sreen adults 18 79 even known risk fators symptoms author beth duffbrown published september 3 2019 august 30 2019 hepatitis c virus kills amerians reportable infetious diseases ombined inluding hiv aute ases hcv inreased 35fold last deade partiularly among young white injetion drug …	Hepatitis	0.24393458	0.144220035	0.184817542	0.203762418	0.198883175	0.02438225	Angry
flu cases near 33000 maryland 38 deaths reported save 30 adults five hildren died far maryland flu still two months left season 38 deaths reported 33 adults aording reent weekly maryland department health flu report 32771 ases flu reported far season majority type b sine feb 1 majority ases type 2784 hospitalizations state flu season 238 whih ourred week ending feb 15 hospitalizations frederik he…	Influenza/Flu	0.180529697	0.040913568	0.044898655	0.367172321	0.307488148	0.05899761	Fear
deadly disruptive flu outbreak 1919 instructive australia today larger text size large text size tuesday marh 25 1919 sydney ourt fined 19yearold eileen leigh 20 shillings wearing fae mask tram alternative paying todayâs equivalent 80 fine seven days jail nsw government mandated masks worn trains trams ferries lifts rowded streets february 3 days announed state infeted pneumoni influenza âspanish…	Influenza/Flu	0.138648735	0.149216955	0.254358315	0.304082828	0.123916676	0.029776492	Fear
prediction hepatocellular carcinoma hepatitis c evolutionary history hepatitis e virus coding sequenes median follow 29 years range 0338 56 patients n32 presented liverrelated events five patients 09 presented portal hypertensionrelated deompensation inidene rate 031100 patientyears patients baseline liver stiffness measurements 20 kpa 4 5 ases measurements improve followup however low inidene ev…	Hepatitis	0.142746343	0.331071415	0.345751136	0.096545024	0.083886083	0	Excited
nih strategic plan details pathway achieving hepatitis b cure tuesday deember 10 2019 nih strategi plan details pathway ahieving hepatitis b ure image aption transmission eletron mirosopi tem image revealed presene hepatitis b virus hbv partiles orange round virions whih measure 42nm diameter known dane partilescdc highly effetive vaine prevent hepatitis b virus hbv infetion available nearly 40 y…	Hepatitis	0.1143185	0.241835308	0.351004767	0.176624945	0.11621648	0	Excited
know hepatitis outbreaks us well notify news turn desktop notifiations breaking stories interest offon know hepatitis outbreaks us best defense disease handwashing getting vainated november 6 2019 943 pm 4 min read 029 hepatitis alert loal new jersey supermarketa worker shoprite somerville ontrated virus able spread virus others ot 13 ot 30 aording somerset county department health fears hepatiti…	Hepatitis	0.264951432	0.124541437	0.254079798	0.155038149	0.130020511	0.071368673	Angry
hepatitis c vaccine print people get vainated many diseases hild easy assume youâve reeived vaines pratially everything unfortunately thatâs ase infetions still pose threat take hepatitis c instane infetion attak liver inflammation even liver damage ases hepatitis c virus lead serious even lifethreatening ompliations doesnt vaine whih begs question whyâand ever one health spoke infetious disease …	Hepatitis	0.394078465	0.042172225	0.072933122	0.179982858	0.249280234	0.061553096	Angry
hepatitis b new therapeutic approach may help cure chronic hepatitis b infection image researhers helmholtz zentrum mã¼nhen tehnial university munih tum german center infetion researh dzif developed novel therapeuti approah ure hroni hepatitis b view credit helmholtz zentrum mã¼nhen researhers helmholtz zentrum mã¼nhen tehnial university munih tum german center infetion researh dzif developed nov…	Hepatitis	0.122759047	0.20792525	0.219596469	0.243248768	0.206470466	0	Fear
hepatitis outbreak fda links virus fresh thyme woodmans blackberries faebookemail twitter google linkedin pinterest fda links hepatitis outbreak blakberries woodmans fresh thyme markets consumers reported 20 ases hepatitis wisonsin indiana mihigan minnesota missouri nebraska pennsylvania aording us food drug administration post faebook fda links hepatitis outbreak blakberries woodmans fresh thyme…	Hepatitis	0.149458248	0.282758324	0.383710325	0.120172393	0.06390071	0	Excited
new covid ap whats deadly flu sars new oronavirus disovered china different ways look even knowledgeable folks sometimes say deadly may mean lethal lethality apaity ause death often disease proves fatal chinese sientists looked nearly 45000 onfirmed ases urrent covid19 outbreak onluded death rate 23 questions whether ases ounted infeted people mild symptoms may missing tally means true fatality r…	Other	0.321434728	0.067747295	0.181676905	0.249248886	0.143003895	0.036888291	Angry
ian lipkin scientists worry coronavirus could become worse flu sientists worry oronavirus ould evolve something worse flu says quarantined expert published mon feb 10 2020403 pm est kevin stankiewiz kevin_stank key points seasonal flu killed people oronavirus sientists health offiials onerned infetious disease expert ian lipkin said new virus dont know muh therefore onerned make ertain doesnt evo…	Influenza/Flu	0.253295702	0.058724676	0.069388667	0.321511055	0.249935641	0.047144259	Fear
hepatitis mystery virus life cycle revealed image hepatitis virus repliation red indues autophagy green host ell fluoresene mirosopy view credit patrik labontã inrs montreal deember 19 2019 team led professor patrik labontã institut national de la reherhe sientifique inrs montreal canada identified role key proess repliation yle hepatitis virus infetion still diffiult ure affets 15 20 million peo…	Hepatitis	0.253234088	0.108083773	0.183189824	0.255839972	0.179977924	0.019674419	Fear
local flu patient coma ravaged body	Influenza/Flu	0.041011	0.029357	0.06322	0.33673	0.11218	0.417501	Bored
hepatitis c curable know treating hepatitis c dotor analyze amount virus personâs blood suessful treatment one person sustained virologi response svr svr hepatitis c virus remains undetetable personâs blood 12 weeks ompleted treatment svr indiates person remain disease free remainder life hepatitis c infetions return less 1 people svr previously treatment hepatitis c ombination interferon injetio…	Hepatitis	0.548766144	0.043022978	0.08559162	0.157462511	0.144473226	0.02068352	Angry
cdc flu pandemic plans hint playbook new coronavirus outbreak cdc flu pandemi plans hint playbook new oronavirus outbreak virus probably going spread us â itâs matter feb 25 2020 1236pm est share story email centers disease control prevention cdc preparing possibility new oronavirus spread united states â itâs using guidelines pandemi influenza starting point new oronavirus isnât influenza reomme…	Influenza/Flu	0.157862624	0.071720152	0.050470181	0.510359581	0.161565581	0.048021881	Fear
injected vaccines way fight flu season published monday 02 marh 2020 0800 written ryan funk vaines top mind many talk sikness flu season many also talking nasal spray variant makes experiene quik easy however reality nasal spray vaines arent offered says regional manager publi healthhealthy living bev unger flu season tough time many get vainated earlier season others wait see prevalent flu looki…	Influenza/Flu	0.19146206	0.126295297	0.211758823	0.338289732	0.085542204	0.046651884	Fear
valentineâs day gifts flu season valentineâs day gifts flu season muinex hoolate lusters peekaboo hazmat suits treats feverish dozen roses aompanied written desription sent beause god knows havenât able smell days hazmat suit utouts show lingerie bottle hampagne hand sanitizers choolateovered antihistamine sampler emily flake began artooning new yorker 2008 reent book â awkward art etiquette awkw…	Other	0.067881369	0.194769856	0.100309256	0.422066811	0.172683237	0.04228947	Fear
long live hepatitis c asites bloating buildup fluid abdomen severe ithy skin jaundie treatment treatment living sarring damage tends involve treating virus liver people end stage irrhosis due hroni hcv best treatment option liver transplant liver transplant orret liver damage liver aner however small number liver transplants available outlook cirrhosis may develop faster ertain groups people foll…	Hepatitis	0.232626474	0.161575412	0.176183816	0.193646028	0.235968271	0	Sad
vermont joins 30 states national hepatitis outbreak faebookemail twitter google linkedin pinterest might risk vermonts reent hepatitis outbreak majority ases vermont nationally among people history drug use experiening unstable housing homelessness post faebook might risk vermonts reent hepatitis outbreak majority ases vermont nationally among people history drug use experiening unstable housing …	Hepatitis	0.271922549	0.104909149	0.177391667	0.21493966	0.197890142	0.032946833	Angry
homosassa food service worker tests positive hepatitis homosassa food servie worker tests positive hepatitis staff report save homosassaarea food servie worker tested positive hepatitis aording press release issued late friday citrus county health department person may infetious jan 19 feb 3 working old mill tavern homosassa health department reommends anyone ate drank restaurant jan 24 feb 3 get…	Hepatitis	0.133869601	0.305935537	0.352829917	0.134548664	0.072816281	0	Excited
hepatitis outbreak linked blackberries hepatitis outbreak linked blakberries nov 20 2019 michaela fleming us food drug administration fda announed multistate outbreak hepatitis potentially linked blakberries ageny working us centers disease control prevention cdc state loal partners investigate outbreak aording cdc 11 outbreakassoiated ases hepatitis indiana nebraska wisonsin time 6 hospitalizati…	Hepatitis	0.245525492	0.12807556	0.222216186	0.21562081	0.162366562	0.026195391	Angry
flu season getting weirder seond strain flu hitting us midseason shares comments 1 image â shutterstok coronavirus may headlines still flu season weird one â offiials seeing new spike flu ativity seond strain flu hits heels first 20192020 flu season already unusual start â deember early january main strain flu virus irulating type alled influenza b live siene previously reported typially influenz…	Influenza/Flu	0.118975997	0.017760406	0.030649642	0.585819652	0.214104857	0.032689446	Fear
improved icu care flu may help hospitals covid improved icu care flu may help hospitals covid19 patients â ecmo widely used better resoures ommunity hospitals sine last flu pandemi molly walker assoiate editor medpage today marh 2 2020 medpagetoday email artile hospitals intensive units undergone many improvements sine influenza pandemi 2009 whih may make better equipped deal patients severe resp…	Influenza/Flu	0.150872349	0.079795255	0.117677202	0.476395819	0.153943734	0.021315641	Fear
sofosbuvir add share email results showed 2 3 patients ase series showed partial antiviral response treatment omplete learane hepatitis e virus observed treating hepatitis e virus hev addition sofosbuvir ribavirinbased regimen solid organ transplant reipients result sustained virologi response aording study published open forum infetious diseases netherlands hev genotype 3 ommon ause aute viral h…	Hepatitis	0.368122631	0.158495561	0.201671826	0.15929704	0.100616554	0.011796389	Angry
mississippi offers second free hepatitis clinic week due infected restaurant workers news desk february 6 2020 mississippi state department health week investigating seond ase hepatitis involving restaurant worker latest inident involves jones county restaurant employee may exposed ustomers huddle house 1304 chantilly street laurel huddle house employee diagnosed hepatitis infetion infetious live…	Hepatitis	0.341374908	0.106587175	0.167033401	0.206881272	0.152905519	0.025217727	Angry
universal flu vaccine protects strains research heats shots severe flu raises risk birth problems pregnant women babies push develop universal flu vaine intensified reent years given unusually severe flu outbreaks emerging pandemi strains like swine flu slow proess partly beause researhers testing multiple strategies virus ontinues mutate says saint louis university professor infetious disease in…	Influenza/Flu	0.129823903	0.031165951	0.058952477	0.600235275	0.160405272	0.019417123	Fear
additional resource needs viral hepatitis elimination universal health coverage projections 67 low google sholar using bakground mortality estimated un appendix p 3 expressed health benefit terms healthy lifeyears gained deaths averted 2030 individuals treatment initiated 2016 2030 ie individuals alive none health benefits disounted sensitivity analysis three oneway sensitivity analyses speifi om…	Hepatitis	0.276426681	0.060920767	0.115944766	0.195215949	0.317919066	0.033572771	Sad
kroger limits sanitizers cold flu products amid coronavirus fears kroger store rihmond virginia friday hayley petersonbusiness insider kroger posted notie website monday saying would limit orders ertain produts due high demand support ustomers limiting number sanitization cold flu related produts 5 eah per order notie said visit business insiders homepage stories kroger limiting orders santizatio…	Influenza/Flu	0.316528682	0.126689593	0.159532296	0.21321577	0.154829878	0.029203782	Angry
note flu numeracy join tpm 1 let briefly address emails response pos seasonal flu first feedbak helpful appreiated reasons donât fully understand readers interpreted post saying either flu worse omparable covid19 infetion isnât bad one reader even said played president trumpâs efforts downplay problem strongly disagree reasons iâll explain larity iâm definitely saying things say quite learly even…	Influenza/Flu	0.227314474	0.038439065	0.028241383	0.546186506	0.140931197	0.018887376	Fear
wuhan coronavirus compare seasonal flu 6 february 2020 513pm wuhan oronavirus ompare seasonal flu virus people athing credit itv news oronavirus ontinuing spread aross china world 35 ases onfirmed uk britons onerned spread seasonal flu might start fever ouple days work ould lead something fatal last season 1692 people england died viral infetion viruses ompare sientists ever reate universal vaine…	Influenza/Flu	0.245569566	0.098295747	0.089850992	0.359300731	0.170768432	0.036214533	Fear
arbutus stops early hepatitis b study safety concerns arbutus stops early hepatitis b study safety onerns author tweet dive brief arbutus biopharma pennsylvaniabased developer hepatitis b drugs stop testing experimental treatment liver disease following two ases aute hepatitis healthy volunteers enrolled phase 1a1b study result arbutus longer begin ombination study drug alled ab506 advaned andida…	Hepatitis	0.485764615	0.115142073	0.119100717	0.109765622	0.109489423	0.06073755	Angry
hepatitis hat trick hepatitis 1 mississippi state department health investigating ase hepatitis warren county restaurant employee gumbo pot halls ferry road viksburg diagnosed infetion employee worked restaurant january 17 18 22 customers ate restaurant days may exposed hepatitis ate restaurant january 22 get hepatitis vaination previously vainated hepatitis 2 customers dined laurel restaurant la…	Hepatitis	0.152144828	0.230944002	0.317097648	0.169716503	0.104100556	0.025996464	Excited
mi district closed flu 4th time mi distrit losed flu 4th time assoiated press updated mon 306 pm mar 02 2020 michigan ap classes aneled fourth time northern mihigan shool distrit reason illnessnot snow ie fat bad weather hasnt losed shool year rogers city distrit along lake huron 60 miles southeast makina bridge distrit roughly 510 students quarter students friday flu ommon region rogers city sup…	Influenza/Flu	0.168645586	0.068784703	0.15692758	0.358973191	0.215086029	0.031582911	Fear
daa therapies high svr12 safe use hepatitis c virus low gfr share email patients hcv glomerular filtration rate gfr less 30 mlmin different daa therapies may safely used high sustained virologial response 12 svr12 rates patients hepatitis c virus hcv glomerular filtration rate gfr less 30 mlmin different diretating antiviral agent daa therapies may safely used high sustained virologial response 1…	Hepatitis	0.239770306	0.17284317	0.190049622	0.190435195	0.174668442	0.032233266	Angry
coronavirus learn spanish flu share whatsapp open share tools aftermath world war one flu pandemi swept world killing least 50 million people lessons teah us covid19 3rd marh 2020 one hundred years ago world reovering global war killed 20 million people suddenly ontend something even deadly flu outbreak pandemi whih beame known spanish flu thought begun ramped rowded army training amps western fr…	Influenza/Flu	0.385390758	0.060796153	0.110194676	0.261686762	0.146711826	0.035219824	Angry
inmate benton county jail tests positive hepatitis inmate benton county jail tests positive hepatitis february 21 2020 1037 david mann february 21 2020 1037 updated david mann kennewick wash â former inmate benton county jail tested positive hepatitis aording bentonfranklin health distrit inmate inarerated jail earlier month transferred loal hospital disharged hospital returned home grant county …	Hepatitis	0.195284765	0.253887213	0.334404334	0.117332199	0.09909149	0	Excited
coronavirus vs flu whats difference iframe width476 height267 srhttpsab7omvideoembedpid5870119 frameborder0 allowfullsreeniframe abc news dr jen ashton explains health offiials know dont know deadly outbreak range mild severe diseases potentially deadly neither virus treatable antibiotis flu treated antiviral drugs help lessen symptoms duration one big differene vaine oronavirus although several …	Influenza/Flu	0.212645649	0.068306563	0.131754368	0.294930173	0.260863391	0.031499857	Fear
toward universal flu vaccine buy single issue siene 15 usd summary influenza virus infetions pose major publi health threat aounting 35 million severe infetions 400000 deaths globally eah year 1 seasonal vaines onsist inativated influenza virus omponents whih indue antibody responses immunodominant epitopes viral hemagglutinin ha neuraminidase na proteins genes enode ha na undergo ontinuous hange…	Influenza/Flu	0.288649803	0.105141395	0.172225471	0.194578597	0.223021079	0.016383654	Angry
hepatitis cases continue spread north georgia hepatitis ases ontinue spread north georgia vaination prevent hepatitis given within 14 days exposure whbq share wsbtvom news staff updated february 25 2020 703 atlanta â health offiials want eduate people hepatitis dozens ases reported north georgia hepatitis highly ontagious liver infetion aused hepatitis virus range severity mild illness lasting we…	Hepatitis	0.113923749	0.375739592	0.337232444	0.094095011	0.054783605	0.024225599	Happy
advice avoiding flu cold germs flying goats soda npr subsribe goats sodas newsletter weekly update outbreak though really best plae sit away passenger whos oughing sneezing perimeter around person inreased risk hertzberg says everywhere else risk getting sik minimal size transmission zone depends speifi pathogen transmits instane theres hane ould ath tuberulosis sit within two rows someone infete…	Influenza/Flu	0.171237013	0.081635478	0.073623278	0.480773307	0.132812017	0.059918906	Fear
big investment help eliminate hepatitis c pakistan study listen big investment help eliminate hepatitis c pakistan study large investment least 39 billion whih needed meet world health organisationâs target elimination hepatitis c virus hcv pakistan ould deliver huge benefits terms lives saved redued ill health aording university bristolled researh published lanet global health pakistan one highe…	Hepatitis	0.116704221	0.308039976	0.309255537	0.129447824	0.136552442	0	Excited
kern county sees first child flu death season feb 27 2020 0534 pm pst updated feb 27 2020 0534 pm pst bakersfield calif kget â still thik flu season last week four new flu deaths reorded kern county one four hild eightyearold aasiyah jakson suumbed virus last wednesday âsheâs outgoing sheâs ourageous sheâs smart sheâs reativeâ said mother tresheena redd âshe never afraid pik anythingâ parents sti…	Influenza/Flu	0.091584857	0.080287594	0.129244734	0.53232117	0.139783067	0.026778577	Fear
health department declares hepatitis outbreak newest oldest voted john shaplin many hepatitus c hroni liver destroying disease aggravated alohol use found population wasnât story reently department corretions treating inmates known disease also warnings cdc physiians test routinely beause far prevalent generally thought also outrageous prie treatments whih reently beome effetive genotypes even di…	Hepatitis	0.484394313	0.059841783	0.120206526	0.170280191	0.14363231	0.021644878	Angry
arkansas one pediatric flu death far year experts agree thats one many arkansas one pediatri flu death far year experts agree thats one many type b flu strains ontinue threat espeially kids author craig oneill published 848 cst marh 2 2020 updated 859 cst marh 2 2020 little rock ark â ontinue report coronavirus easy lose sight health risk right front us flu gown talk fouses vulnerable along us hi…	Influenza/Flu	0.259086097	0.088755474	0.09108138	0.422095744	0.114013132	0.024968173	Fear
hepatitis races across country copy paste republish story hepatitis raes aross country laura ungar august 13 2019 h1hepatitis raes aross countryh1 span lassbylinelaura ungarspan pakron ohio â fourth july trenton burrell began feeling rundown ahy soon ould barely muster energy walk one room another friend shared alarming observation âyouâre turning yellowâp pwithin days 40yearold landed hospital d…	Hepatitis	0.21047811	0.233366577	0.286042949	0.143652205	0.126460159	0	Excited
coronavirus different flu news tips oronavirus different flu covid19 older adults usually develop worse symptoms younger likely develop ompliations like flu oronavirus generally hits hardest among seniors people hroni diseases like heart disease lung disease diabetes weakened immune systems like people undergoing aner treatment novel oronavirus onept art prevention preparation pani key managing o…	Influenza/Flu	0.194219312	0.021995641	0.047640862	0.448026342	0.247831152	0.040286692	Fear
richland county 530 cases flu reported january faebookemail twitter google linkedin pinterest loal health offiials treating flu preparing oronavirus area hospitals made preparations oronavirus akron physiian says health offiials onerned flu oronavirus right post faebook loal health offiials treating flu preparing oronavirus area hospitals made preparations oronavirus akron physiian says health of…	Influenza/Flu	0.247808422	0.080728167	0.139392868	0.38476826	0.127338151	0.019964133	Fear
mathieu van der poel miss omloop het nieuwsblad flu â velonewscom mathieu van der poel miss weekendâs omloop het nieuwsblad suffering high fever flu van der poelâs alpeinfenix team announed news thursday morning replaed duth rider floris de tier teamâs lineup rae âvan der poel flu beause high fever starting wednesday night wonât able raeâ team revealed news puts damper unoffiial start belgian las…	Influenza/Flu	0.128373016	0.097199756	0.092413385	0.450028017	0.231985826	0	Fear
hepatitis found state street restaurant hepatitis found state street restaurant harrison berry summit county publi health nurse rahel flossie gives hepatitis vaination viki rhea south street ministries program akron ohio july 23 2019 maddie mgarveyfor kaiser health news save ase hepatitis found food servie employee working restaurant state street aording central distrit health employee worked ont…	Hepatitis	0.268607083	0.120204572	0.217510229	0.221840769	0.151253621	0.020583727	Angry
advice offered emergency room visits flu season continues maurya datka nurse pratitioner ellis walkin primary care pitured photographer mar shultz schenectady â flu season ontinues worsen new york ases far point last year severe outbreak 20172018 countylevel tallies mixed bag capital region ounties higher lower niskayuna shool distrit losed doors another shool wednesday amid high student staff il…	Influenza/Flu	0.096323597	0.06773927	0.108018998	0.564419389	0.143066297	0.020432449	Fear
hepatitis outbreak zuid hepatitis outbreak zuidholland ity primary shool vainated janene pieters january 21 2020 1100 vaination photo londondepositdepositphoto least four hildren one teaher primary shool de vlieger shoonhoven diagnosed hepatitis shool diretor mireille burema onfirmed omroep west prevent outbreak spreading muniipal health servie ggd hollands midden vainate 220 pupils staff infetio…	Hepatitis	0.164094989	0.166961688	0.226610422	0.235359883	0.206973018	0	Fear
effects hepatitis c hcv also poses inreased risk fetus potential risks inlude preterm delivery transmission virus pregnany delivery neonatal death women develop hcv result substane use disorder might experiene additional pregnany ompliations however likely due substane use treatment prevention many people hcv unaware virus may develop symptoms experiening signifiant liver damage reason people inr…	Hepatitis	0.277301264	0.10029248	0.165870023	0.215586308	0.216921791	0.024028134	Angry
suffering flu stay home february 5 2020 suffering flu stay home itâs important ever get flu shot â espeially world grapples unknowns oronavirus says purdue university nursing faulty member illustration dan page download image west lafayette ind â least 10000 amerians died sine otober flu aording centers disease control prevention âs latest influenza update released friday jan 31 one purdue univer…	Influenza/Flu	0.157787716	0.022880149	0.029865699	0.466509419	0.250848739	0.072108278	Fear
obama declare swine flu emergency millions infected rely snopes reporting beome member today origin feb 28 2020 website pj media published artile laiming us president barak obama waited millions infeted thousands dead swine flu h1n1 virus delaring publi health emergeny 2009 artile whih presented âfat hekâ got several simple details wrong response ritiism us president donald trumpâs handling reent…	Influenza/Flu	0.52762939	0.071823389	0.114390964	0.131715411	0.13331288	0.021127965	Angry
hepatitis cases continue surge brevard health officials urge vaccination faebookemail twitter google linkedin pinterest hepatitis ases ontinue rise brevard feb 22 brevard 17 reported hepatitis ases year ranking ounty third highest state number known ases post faebook hepatitis ases ontinue rise brevard feb 22 brevard 17 reported hepatitis ases year ranking ounty third highest state number known a…	Hepatitis	0.218274899	0.201420041	0.23028172	0.174610017	0.175413323	0	Excited
lower meld scores linked transplant lower meld sores linked transplantfree survival hepatitis b patients february 28 2020 kwaltermdmag terry cheukfung yip phd wellknown improvement meld sores antiviral treatment related redued hepati deompensation death hroni hepatitis b chb patients team led terry cheukfung yip phd faulty mediine institute digestive disease chinese university hong kong shatin id…	Other	0.248960541	0.162412396	0.238718831	0.183744648	0.166163584	0	Angry
duval county leads state new hepatitis cases year duval county leads state new hepatitis ases year emily boyer morning assignment editor bakup traffi reporter published february 25 2020 535 updated tags morning show hepatitis jacksonville fla â new numbers florida department health show duval county leads state new hepatitis ases far year saturday 281 ases reported statewide 2020 inluding 60 duva…	Hepatitis	0.135239837	0.201038755	0.3838684	0.138282987	0.071128078	0.070441944	Excited
hepatitis outbreak tied long beach 555 east american steakhouse food poisoning outbreaks litigation surveillane analysis home foodborne illness outbreaks hepatitis outbreak tied long beah 555 east amerian steakhouse hepatitis outbreak tied long beah 555 east amerian steakhouse posted foodborne illness outbreaks long beah department health human servies health department investigating outbreak hep…	Hepatitis	0.151895261	0.089508202	0.106492692	0.413627252	0.180222575	0.058254019	Fear
significant rates loss follow nurses help manage drug interations hivhcv treatment ommonly presribed daa sofosbuvirledipasvir without ribavirin sofldvârbv whih svr 95 researhers observed highest svr 995 among treated ombitasvirparitaprevirritonavir plus dasabuvir without ribavirin obvptvrdsvârbv overall 10 ltf rate observed highest rates seen among patients hcv gt1a treated obvptvrdsvârbv 178 pat…	Other	0.201788376	0.215030177	0.18793613	0.177641834	0.217603482	0	Sad
coronavirus vs flu rebea marshall lot omparisons drawn coronavirus flu influenza know differenes new york times talked dotors broke like âââââââ far coronavirus seems deadly fluâearly estimates say itâs 2 china new report thousand ases found 14 ould even lower learn ases ââââââââââ whih virus ontagious far new coronavirus seems ontagious strains flu eah person coronavirus appears infet 22 people …	Influenza/Flu	0.184656275	0.061207528	0.094008622	0.390361293	0.232436743	0.037329539	Fear
coronavirus anyone flu symptoms tested coronavirus âanyone flu symptoms testedâ monday 02 marh 2020 â belga anyone flu symptoms undergo oronavirus test university antwerp professor herman goossens told vtm professor believes larger sreening neessary order ontain epidemi â belgium aording professor also oordinating âprepare outbreak modeâ ommittee funded european commission riteria urrently used t…	Influenza/Flu	0.241674471	0.061670653	0.070251461	0.364064416	0.226814126	0.035524873	Fear
managing nucleostide analog treatment patients chronic hepatitis b swithing tdf taf chroni hepatitis b effetive improves bone renal kidney funtion total 89 patients hbeagnegative inluded randomly assigned 21 reeive either addon pegifn alda2a 180 âµg per week ontinue na monotherapy primary endpoint hbsag deline 1 log iuml week 48 baseline results showed addition pegifn longterm na assoiated substa…	Hepatitis	0.228111461	0.144377775	0.186063802	0.224423916	0.217023047	0	Angry
coronavirus vs flu need know alexi cohan alexiohanbostonheraldom boston herald february 26 2020 105 pm coronavirus flu share lot similarities â many differenes rooted unknown dr daniel kuritzkes hief infetious diseases brigham womenâs hospital dr shira doron infetious disease physiian epidemiologist tufts medial center noted two infetions share similarities differenes coronavirus flu spread via r…	Influenza/Flu	0.152668069	0.103082375	0.166741568	0.386273818	0.161451144	0.029783026	Fear
hepatitis c false positive possible summary hepatitis c viral liver infetion beome hroni people antibodies assoiated virus blood ative hepatitis c infetion antibodies lead falsepositive results blood tests ative infetion person hepatitis c number years sometimes deades without experiening symptoms blood tests tool determining whether person infetion learn blood tests dotors use hek hepatitis c de…	Hepatitis	0.324509016	0.093444418	0.132991597	0.224469672	0.202701371	0.021883928	Angry
complications measles include hepatitis appendicitis viral meningitis doctors warn entirely preventable viral infection affect many different organs body follow sienedailys latest researh news top siene headlines siene news compliations measles inlude hepatitis appendiitis viral meningitis dotors warn entirely preventable viral infetion affet many different organs body date bmj summary ompliation…	Hepatitis	0.265355785	0.133690405	0.165472915	0.212499975	0.187789216	0.035191704	Angry
fda approves treatment adults children genotypes hepatitis c compensated cirrhosis shortens duration treatment eight weeks press announements fda news release fda approves treatment adults hildren genotypes hepatitis c ompensated irrhosis shortens duration treatment eight weeks immediate release september 26 2019 us food drug administration today expanded approval mavyret gleaprevir pibrentasvir …	Hepatitis	0.167241907	0.341493371	0.27235771	0.124136393	0.094770619	0	Happy
study reveals hepatitis originated insects comments hepatitis viruses major threats human health resulting death approximately 134 million people 2015 âhroni infetion viruses severely damage liver leading irrhosis hepatoellular aner despite sharing ommon harateristis suh tropism liver ells human hepatitis viruses extremely diverse belong different families reent years availability highthroughput …	Hepatitis	0.478131498	0.055140709	0.195264351	0.11800778	0.140711025	0.012744638	Angry
2 women die flu 2 women die flurelated illness cuyahoga county flu ativity urrently listed widespread author ryan haidet published 1009 est february 28 2020 updated 1009 est february 28 2020 cleveland â health offiials say two women reently died flurelated illness cuyahoga county deaths onfirmed friday cuyahoga county board health released new flu data week feb 1622 deaths inlude 33yearold woman …	Influenza/Flu	0.173005105	0.119097596	0.193111306	0.298356495	0.190717561	0.025711937	Fear
flu kills coos bay high school student flu kills coos bay high shool student updated feb 18 2020 fedor zarkhin oregonianoregonlive 16yearold marshfield high shool student died monday influenza b ompliations coos bay shool distrit said student boy played football baseball first showed flu symptoms friday high shool prinipal travis howard said boyâs ondition kept deteriorating sunday family ut shor…	Influenza/Flu	0.108803225	0.026975332	0.035772744	0.529060658	0.264420458	0.034967583	Fear
treat corona like flu says shelby county schools treat orona like flu says shelby county shools friday february 28 2020 441 pm wanting protet oronavirus covid19 observe praties trying avoid flu virus aording read add omment latest shools great job fans loal basketball team monday marh 2 2020 625 pm seniors maggie west skye knightenlilly nataley whitner aaliyah cotton heked final time minute left …	Influenza/Flu	0.131394542	0.165403006	0.29560456	0.287250876	0.083068974	0.037278043	Excited
sean couturier shakes flu scores goal help flyers win flyersâ fan timriday pointed twitter âsean couturier doesnât get flu flu gets sean couturierâ âi felt pretty bad last nightâ couturier said sundayâs game woke today felt better couturier played 18 minutes 44 seonds slightly average 1950 sored 21st goal season farabee sent bak minors following game couturier flyersâ onsistent player season posi…	Influenza/Flu	0.160553708	0.110829279	0.12788596	0.50004834	0.100682713	0	Fear
nursing homes rely flu plans coronavirus threatens seniors local nursing homes relying flu plans oronavirus threatens seniors first fatalities us novel oronavirus oming nursing home near seattle failities arkansas plan author rolly hoyt published 756 pm cst marh 2 2020 updated 955 pm cst marh 2 2020 little rock ark â first fatalities us novel oronavirus oming nursing home near seattle long term f…	Influenza/Flu	0.140607427	0.088918002	0.075752888	0.483601927	0.165866722	0.045253035	Fear
swine flu taught coronavirus author brother months swineflu pandemi caroline hronih diagnosed swine flu 2009 pandemi whih killed 12469 people us 151700 575400 people worldwide aording cdc swine flu generated similar level pani seeing oronavirus today swine flu onversation new oronavirus outbreak often fouses fatalities important think realistially risks illness poses example hanes get oronavirus …	Influenza/Flu	0.20091511	0.060915331	0.09373043	0.430062203	0.196547336	0.017829591	Fear
restaurant hepatitis food poison journal food poisoning outbreaks litigation surveillane analysis home food poisoning resoures restaurant hepatitis rehallenge â offer vainate employees sue restaurant hepatitis rehallenge â offer vainate employees sue posted food poisoning resoures eye hepatitis human feal virus endemi outside united states sine 2016 cdc reported 30000 infetions 19000 hospitalizat…	Hepatitis	0.18643469	0.060999986	0.065190437	0.458260933	0.210900597	0.018213357	Fear
hbv share email study first analyze hbvrna dynamis large randomized ontrolled trial hbeagnegative patients hroni hbv treated pegifn patients hroni hepatitis b infetion treatment pegylated interferon pegifn effeted fast signifiant deline hepatitis b virus rna hbvrna orrelates treatment response hepatitis b surfae antigen hbsag loss aording international randomized ontrolled trial published clinial…	Hepatitis	0.313920917	0.194324566	0.207901143	0.157332955	0.126520419	0	Angry
hepatitis c tratamientos sï½ntomas causas empresas en cvaleniana hepatitis c tratamientos sï½ntomas ausas en la atualidad esta enfermedad es urable en asi su totalidad graias antivirales orales donde el 30 de los nuevos infetados logra eliminar el virus sin tratamiento levanteemv valï½nia 21022020 1253 la introduiï½n de los antivirales de aiï½n direta ha onvertido la hepatitis en una enfermedad u…	Hepatitis	0.269041872	0.220716538	0.232487007	0.155775186	0.121979397	0	Angry
flu bigger worry florida coronavirus posted christine sexton news servie florida wed feb 19 2020 1002 lik enlarge photo via adobe stok flu remains far deadlier illness worry florida oronavirus state lawmakers told tuesday oronavirus started china spawned massive media attention â reams misinformation â tampa general hospital physiian university south florida faulty member john sinnott said state …	Influenza/Flu	0.065971402	0.03895616	0.038605159	0.615940925	0.219049635	0.021476719	Fear
second food service worker diagnosed hepatitis sarasota county past month seond food servie worker diagnosed hepatitis sarasota county past month hep sarasota abc7 staff deember 20 2019 635 pm est updated deember 21 1021 sarasota fla wwsb fourth time year food servie worker diagnosed hepatitis department health sarasota onduted epidemiologial investigation determined person working beef bradyâs 1…	Hepatitis	0.384461946	0.117420628	0.167598342	0.141453993	0.15770924	0.031355851	Angry
covid thank reading please purhase subsription ontinue urrent subsriber please lik sign login ativate digital aess please lik sign subsribe thank reading 13 free artiles site ome bak end 30day period another 13 free artiles purhase subsription ontinue enjoy valuable loal news information need help please ontat offie 18444661454 email us	Other	0.299418301	0.217771365	0.146850746	0.127738186	0.182348953	0.025872449	Angry
health chief warns flu coronavirus might strike time larger text size large text size looming global oronavirus pandemi ould break australia peak winter flu season experts warn possible infeted potentially lethal respiratory illnesses time brett sutton states chief health offier said vitorians fall sik flu season likely tested oronavirus influenza time chief health offier brett sutton says ases o…	Influenza/Flu	0.260917031	0.037058924	0.056727973	0.424393033	0.169893133	0.051009906	Fear
hepatitis c hepatitis cexposed infantsâtime move needle sreening lydia furman md assoiate editor pediatris february 18 2020 reently released issue pediatris dr susan lopata olleagues 101542peds20192482 report sreening rates hepatitis c among infants exposed prenatally virus prevalene hepatitis c among adults united states inluding among expetant women risen past deade estimated 24 million people …	Hepatitis	0.16273801	0.24873796	0.368478266	0.120806928	0.099238835	0	Excited
complications hepatitis c symptoms see doctor abnormal skin bruising bleeding enlarged veins belly people develop liver aner result hepatitis c may notie general worsening symptoms dotors may also detet hanges personâs liver funtion tests experts reommend people irrhosis undergo sreening liver aner every 6 months sreening onsists blood tests ultrasound sans liver aording amerian caner soiety sree…	Hepatitis	0.145997401	0.075847212	0.126858453	0.33144828	0.300683369	0.019165286	Fear
flu vaccine keeps kids hospital infection study finds print email influenza vaination provides hildren signifiant protetion admitted hospital flu aording study published vaine researhers onduted systemati review metaanalysis 28 studies studies published 2005 2019 researhers searhed pubmed embase databases identify studies whih foused effetiveness flu vaine flurelated hospitalization among hildren…	Influenza/Flu	0.129360666	0.027457146	0.025053354	0.532781035	0.26648116	0.018866639	Fear
cdc releases interim flu vaccine effectiveness report cdc releases interim flu vaine effetiveness report february 26 2020 1001 chris crawford â aording feb 21 cdc morbidity mortality weekly reportwwwdgov urrent influenza vaine 45 effetive overall 20192020 seasonal influenza b viruses 2017 lini photo health professional bandages injetion site hild reeived seasonal influenza vaine speifially flu va…	Influenza/Flu	0.131623591	0.11124863	0.150154628	0.430705478	0.176267674	0	Fear
markers hbeag treat hiv1 infetion emtriitabine tenofovir alafenamide regarding hbeagserolearane hbeagpositive patients baseline qhbrag qantihb levels assoiated learane adjusted hazard ratio hr 048log10uml 95 ci 033070 unadjusted hr 149log10peiuml 95 ci 108207 respetively 36 months utoffs highest auray prediting hbeagserolearene qhbrag 65 log10uml month 24 se1sp058 baseline qantihb 41 log10peiuml …	Hepatitis	0.224873942	0.151113711	0.220294506	0.212687804	0.191030038	0	Angry
hepatitis outbreaks rise us hepatitis outbreaks rise us dec 09 2019 monique foster md mph although hepatitis virus hav ommon ause viral hepatitis worldwide ases united states steadily delining sine 1996 vaine beame available reent years1 2016 widespread outbreaks hepatitis infetions aused 27000 ases united states twentyfive years ago large ommunity outbreaks driven infetions among hildren asympto…	Hepatitis	0.206680321	0.221351334	0.354017993	0.12161894	0.096331411	0	Excited
coronavirus fears lancing college students enter self coronavirus fears laning college students enter selfisolation flulike symptoms students staff laning college plaed selfisolation displaying flulike symptoms friday 28th february 2020 333 pm updated friday 28th february 2020 333 pm members party whih took part skiing trip sestriere northern italy plaed selfisolation pupils reported suffering fl…	Influenza/Flu	0.154901737	0.227660636	0.205681977	0.191085387	0.196630427	0.024039835	Happy
coronavirus vs flu health expert breaks similarities differences mar 2 2020 1022 pm pst updated mar 2 2020 1022 pm pst san francisco calif kron â still many unknowns oronavirus experts say theyâre learning eah day eduation best way prepare people chief medial offier grand rounds online healthare resoure enter breaks similarities differenes oronavirus flu many may feeling anxious sared worried pro…	Influenza/Flu	0.1246445	0.209786177	0.381758629	0.161804212	0.088162744	0.03384374	Excited
flu coronavirus flu oronavirus updated everyone edge hard make heads tails symptoms may assoiated flu oronavirus cbs46 speaks dotor better differentiate two tags omment submitted ã problem reporting ã wath disussion stop wathing disussion wath disussion get email notifiation whenever someone ontributes disussion notifiations disussion disabled canel keep clean please avoid obsene vulgar lewd rais…	Influenza/Flu	0.329656803	0.040477608	0.060868866	0.3379556	0.188870298	0.042170825	Fear
vicksburg restaurant worker exposes customers hepatitis news desk february 3 2020 mississippi state department health msdh investigating ase hepatitis warren county restaurant employee may led exposure ustomers msdh set free hepatitis vainations today tomorrow might exposed virus employee gumbo pot 3401 halls ferry road 5 viksburg diagnosed hepatitis infetion infetious employee worked restaurant …	Hepatitis	0.20048988	0.224285099	0.352073332	0.140898843	0.082252845	0	Excited
february hepatitis c pakistan big investment needed eliminate hepatitis c pakistan ould deliver huge health benefits press release issued 19 february 2020 large investment least us39 billion needed meet world health organisationâs target elimination hepatitis c virus hcv pakistan ould deliver huge benefits terms lives saved redued ill health aording university bristol led researh published lanet …	Hepatitis	0.178687733	0.200478611	0.29410218	0.161895793	0.164835683	0	Excited
wants rid world hepatitis 2030 tough ask messenger four years ago world health organisation rolled global strategy eliminate hepatitis 2030 four years ago known âsilent killerâ disease hepatitis viral disease auses inflammation liver hepatitis major publi health burden 2015 estimated 328 million people globally living hepatitis b c year 134 million deaths viral hepatitis thatâs higher deaths ause…	Hepatitis	0.394530183	0.06090468	0.150967559	0.139795412	0.202471391	0.051330775	Angry
flu cases decline second week row share twitter share linkedin anaheim ca october 23 daisy jimenez reats gets flumist influenza virus vaine linoln elementary shool anaheim friday kaiser permanente teaming orange county health care ageny ounty department eduation host free flu vaine linis elementary shools orange county program make vaine available 64000 students additional information slug health…	Influenza/Flu	0.223722623	0.084861056	0.143430956	0.349929966	0.170016724	0.028038676	Fear
coronavirus 17 million flu jabs ordered new zealand amidst fears flu season covid flu vaines unlikely pharma says 1768 million flu vaine doses available year pharmas diretor operations lisa williams told stuff monday approximately 900000 doses already arrived new zealand stoks would start distributed later month 1468m doses would provided pharmas ontrated supplier 300000 doses seured elsewhere sa…	Influenza/Flu	0.126942856	0.087631812	0.126299075	0.428253423	0.182185849	0.048686985	Fear
woman dying liver cancer hepatitis c well notify news turn desktop notifiations breaking stories interest offon woman dying liver aner hepatitis cinfeted organ saved life colorado woman saved hepatitis c infeted organ otober 26 2019 910 11 min read 435 woman dying liver aner hepatitis cinfeted organ saved lifewhile 6000 liver transplants performed every year ameria still 17000 people waiting reei…	Hepatitis	0.421900613	0.077236024	0.124545779	0.13917013	0.213030954	0.024116501	Angry
hepatitis confirmed boise restaurant food service employee	Hepatitis	0.034638	0.350577	0.436249	0.133042	0.036321	0.009171	Excited
coronavirus testing expanded scots flu 1 marh 2020 1202am coronavirus testing expanded sots flulike symptoms patients flulike symptons tested oronavirus â regardless whether visited affeted areas photo yui mokpa health offiials sotland begin testing people flulike symptoms oronavirus even visited affeted areas stepping testing regime desribed preautionary measure thought ould help detetion outbre…	Influenza/Flu	0.173999984	0.115395415	0.11616125	0.345445928	0.216586916	0.032410508	Fear
four foreigners flu cough isolated entebbe hospital four foreigners flu ough isolated entebbe hospital monday marh 2 2020 travellers undergo seurity heks oronavirus sreening upon arrival entebbe international airport february 6 2020 photo eve muganga advertisement nobert atukunda four foreign nationals urrently isolated entebbe hospital presenting flu ough symptoms ministry health revealed withou…	Influenza/Flu	0.177889353	0.055301023	0.052653314	0.422905481	0.257714401	0.033536429	Fear
kidneys donors hepatitis c virus increased recipient life expectancy reduced costs february 27 2020 add topi email alerts please provide email address reeive email new artiles posted topi submit reeive email new artiles posted topi click subscribe clik manage alerts transplanting kidneys donors hepatitis c virus uninfeted reipients redued osts health system also inreasing life expetany reipients …	Hepatitis	0.26814627	0.200097339	0.140049198	0.156951594	0.20551395	0.029241649	Angry
cleveland clinic doctor dies complication flu feb 27 2020 1225 pm est updated feb 27 2020 0320 pm est cleveland wjw cleveland clini released tragi news thursday one dotors dr david taylor passed away february 5 ompliation influenza lini said statement lini said dr taylor beloved staff member robert suzanne tomsih department cardiovasular mediine 19 years dr david taylor ourtesy cleveland clini al…	Influenza/Flu	0.124587306	0.154013488	0.244235942	0.29865861	0.134445074	0.044059579	Fear
hepatitis outbreak reported 555 steakhouse downtown long beach â daily breeze santa clarita man evauated ship oronavirus hepatitis infetious disease liver â unlike serious hepatitis b c â transmitted ontaminated food water symptoms usually begin appearing four weeks exposure inlude fatigue low appetite stomah pain dark urine nausea jaundie folks ontrat hepatitis lose persontoperson ontat inluding…	Hepatitis	0.254896954	0.128873092	0.203960204	0.220668252	0.15740987	0.034191628	Angry
eliminating viral hepatitis us take concerted action us needs extra ation eliminate viral hepatitis nationâs deadliest infetious disease mihael ninburg hepatitis c virus model apstok traveled boston last weekend annual meeting amerian assoiation study liver diseases meeting personal â 11 years ago deided begin treatment hepatitis c whih diagnosed nearly 20 years earlier hepatitis c nationâs deadl…	Hepatitis	0.384502163	0.10318756	0.204476319	0.137003919	0.146311805	0.024518234	Angry
cost burden hepatitis c virus treatment commercially insured patients amerian journal managed care deember 2019 â published deember 13 2019 cost burden hepatitis c virus treatment commerially insured patients christine lu phd dennis rossdegnan sd fang zhang phd robert lecates caitlin lupton ms mihael sherman md anita wagner pharmd rates hepatitis c virus hcv treatment ommerially insured populatio…	Hepatitis	0.320597001	0.087074681	0.1134194	0.24952883	0.210882463	0.018497625	Angry
montana drops roadblocks hepatitis c cure years pushback save sine steady ure hepatitis c existed montana denied people mediaid aess treatment disease severely damaged liver week state lifted restrition among others iting lower pries health providers advoates elebrated hange went plae feb 3 though say ame late âmontanaâs disriminatory restritions standing way eliminating hepatitis câ said robert …	Hepatitis	0.253221896	0.132959441	0.227832474	0.153791044	0.166460158	0.065734987	Angry
worker rome restaurant worked hepatitis authorities say already subsriber log worker rome restaurant worked hepatitis authorities say sentinel photo frank page posted monday february 24 2020 659 pm signs symptoms hepatitis hepatitis ommuniable disease liver aused hepatitis virus federal centers disease control advise usually transmitted persontoperson fealoral route onsumption ontaminated food wa…	Hepatitis	0.149394141	0.170967772	0.178898663	0.22680237	0.226054658	0.047882397	Fear
health kick podcast coronavirus hiv hepatitis sights aussie biotech biotron link opied lipboard stokheadâs resident health bioteh expert tim boreham putting mirosope piking mirophone another instalment health kik podast episode tim hats dr mihelle miller hief exeutive offier managing diretor biotron asxbit biotron blipped investor radars time work panrespiratory viruses inluding latest version or…	Hepatitis	0.077397177	0.337182233	0.471968912	0.075552035	0.028594989	0.009304655	Excited
oneida county jail inmate tests positive hepatitis oneida county jail inmate tests positive hepatitis wednesday feb 26 2020 650 pm inmate oneida county corretional faility tested positive hepatitis prompting jailâs medial staff administer voluntary vainations oneida county sheriff rob maiol said wednesday inmate remanded jail around feb 12 taken hospital around feb 16 omplaining abdominal pain ma…	Hepatitis	0.209196564	0.220174226	0.242232949	0.147886296	0.141990796	0.03851917	Excited
coroner texas county mo girls death caused flu posted wed 939 pm feb 26 2020 updated fri 236 pm feb 28 2020 texas county mo death young girl investigation texas county oroner says death aused flu says related virus following death rumors irulated girl killed unknown strain influenza monday texas county authorities learned death 10yearold girl summersville texas county sheriff says girl suffering …	Influenza/Flu	0.158253755	0.156144855	0.279028451	0.275488074	0.131084865	0	Excited
efficacy three recommended regimens treatment hepatitis c virus genotype 3 share email higher baseline hcvrna load male sex features independently assoiated lower response signifiant effiay 3 reommended regimens treatment hepatitis c virus genotype 3 hcvgt3 â sofosbuvirdalatasvir sofdac sofosbuvirvelpatasvir sofvel gleaprevirpibrentasvir glepib â demonstrated high proportion patients irrhosis aor…	Hepatitis	0.21005782	0.214594105	0.25447828	0.184066622	0.136803173	0	Excited
baby boomers high incidence hepatitis c virus mean boomer women poolside getty baby boomers gotten lot flak lately born 19451965 postworld war ii years many entering retirement age subjet many snarky millennialdriven meme sure meme ok boomer need google youâre sure google ok boomer still donât get âok boomerâ means ok memes aside aute devastating viruses aside inluding influenza virus novel orona…	Hepatitis	0.257453316	0.176010607	0.268425186	0.16048348	0.137627411	0	Excited
hepatitis outbreak cases surge new jersey year 6 dead faebookemail twitter google linkedin pinterest outbreak hepatitis ases surge new jersey 6 dead 500 infeted highly ontagious liver disease preventable vaine surging nationwide people often dont know theyve exposed dotors say post faebook outbreak hepatitis ases surge new jersey 6 dead 500 infeted highly ontagious liver disease preventable vaine…	Hepatitis	0.230976753	0.108522226	0.264158894	0.252656012	0.115893367	0.027792749	Excited
health department offers free hepatitis vaccinations health department offers free hepatitis vainations news notes paso county countywide ageny aging reeives 3year grant area ageny aging paso pinellas seleted one 11 âinnovation health care systemâ grant reipients statewide funding florida blue foundation threeyear 300000 grant fund nonprofit organizationâs senior community health program whih str…	Hepatitis	0.200157291	0.224330003	0.29091861	0.140610274	0.124857624	0.019126198	Excited
evaluating impact georgias hepatitis c elimination plan lessons learned global initiative google sholar projeted effet diagnosis treatment ativities inidene prevalene mortality alulated treatment rates required reah 90 prevalene redution target model suggests ompared 2015 inidene prevalene fallen 37 mortality redued 14 also suggests georgia aims reah 90 prevalene redution target 2020 treatment in…	Hepatitis	0.166776181	0.244642699	0.287446625	0.174445753	0.126688742	0	Excited
new guidelines urge us adults screened hepatitis c continue reading main story new guidelines urge us adults sreened hepatitis c opioid risis inrease illiit drug use fueled resurgene hepatitis c viral infetion liver sreening hepatitis c spener wva 2017 new guidelines adults united states sreened viral infetioncreditphilip sott andrews washington post via getty images jenny gross marh 2 2020 adult…	Hepatitis	0.233204552	0.171840062	0.318890525	0.137668532	0.12230707	0.01608926	Excited
centers disease control warns hepatitis e outbreak transmitted via consumption raw undercooked pork products get thousands vegan allergyfriendly reipes palm hands today x get favorite artiles delivered right inbox x onegreenplanet x publilyfunded gives us greater hane ontinue providing high quality ontent please support us support us ï centers disease control warns hepatitis e outbreak transmitte…	Hepatitis	0.121076124	0.321476901	0.324662225	0.152708209	0.080076541	0	Excited
hepatitis b surface antigen loss two share email omplete ure may feasible funtional ure defined hbsag loss ahieved patients interferon nuleostide analogue ombination hepatitis b surfae antigen hbsag loss nuleostide analogue peginterferon pegifnontaining regimens durable patients hroni hepatitis b virus infetion chb aording retrospetive analysis hepatology communiations although loss hbsag onsider…	Hepatitis	0.300658925	0.127365462	0.183068264	0.147300853	0.241606496	0	Angry
scientists find cause concern hepatitis e slaughterhouse pigs coral beah february 11 2020 contaminated blood slaughterhouse pigs infeted hepatitis e ould reahing human food supply hain aording researhers â 40 perent us slaughterhouse pigs sampled seropositive hev hepatitis e virus indiating prior hev infetion pigs farms whih onsistent prior estimates farmed us pigsâ aording report published team …	Hepatitis	0.085166522	0.325400053	0.412137252	0.107768962	0.069527211	0	Excited
hepatitis outbreak declared san bernardino county 42 confirmed cases feb 7 2020 1102 pst updated feb 7 2020 1102 pst information hepatitis displayed meeting san diego offiials disussed ongoing risis september 2017 credit kswb san bernardino county health offiials thursday delared outbreak hepatitis saying dozens people ontrated viral disease sine start 2019 42 onfirmed hepatitis ases ounty aordin…	Hepatitis	0.09827248	0.28158024	0.342143454	0.148024253	0.108143708	0.021835865	Excited
msdh case hepatitis investigated jones co restaurant employee msdh case hepatitis investigated jones co restaurant employee soure walb shacamree gowdy february 5 2020 1056 cst updated february 5 1107 jackson miss wlbt mississippi state department health investigating ase hepatitis jones county restaurant employee health offiials believe may led exposure ustomers employee huddle house laurel diagn…	Hepatitis	0.128541988	0.291567696	0.293119944	0.17435772	0.112412653	0	Excited
hepatitis outbreak spokane health district creates job focus homelessness hepatitis outbreak spokane health distrit reates job fous homelessness adam shanks spokesman review spokane regional health distrit nurse kira lewis prepares hepatitis vainations aug 6 house charity hepatitis outbreak among spokaneâs homeless population helped spur spokane regional health distrit hire homeless outreah oordi…	Hepatitis	0.091602107	0.279314977	0.413575152	0.159639816	0.055867948	0	Excited
maine cdc reports significant rise number hepatitis cases share tweet email cases hepatitis rose sharply last year maine aording state center disease control 45 ases total 9 year kennebe aroostoook york county quarter ases linked food servie workers ontrated virus another quarter ases ageny says involved risk fators suh injetion drug use housing inseurity outbreaks hepatitis also reported through…	Hepatitis	0.259762133	0.187687056	0.286195875	0.126192709	0.103856224	0.036306004	Excited
blackberries linked hepatitis outbreak several states including minnesota blakberries linked hepatitis outbreak several states inluding minnesota photo httpswwwgoodfreephotosom kaaltv created february 22 2020 0859 pm abc 6 news offiials say 20 illnesses hepatitis reported seven states inluding minnesota us food drug administration fda along centers disease control prevention cdc state loal partne…	Hepatitis	0.265193357	0.16351602	0.243512126	0.158113581	0.131536995	0.038127921	Angry
fda blames blackberries woodmans fresh thyme 2019 hepatitis outbreak fda blames blakberries woodmans fresh thyme 2019 hepatitis outbreak nik viviani posted wed 332 pm feb 19 2020 madison wis wmtv hepatitis outbreak struk wisonsin four states traed fresh blakberries sold woodmans market fresh thyme farmers market stores us food drug administration announed wednesday fda reports 20 people aross sev…	Hepatitis	0.173397171	0.252552765	0.361926877	0.112944319	0.069563654	0.029615215	Excited
first lady launch treatment drive eliminate hepatitis c 2 linkedin first lady jeannette kagame saturday offiiate launh treatment drive 2000 people living hepatitis c rwanda looks redue duration hepatitis c elimination plan 5 2 years drive part measures ountry ahieve hepatitis c elimination plan 2021 instead 2024 earlier planned august last year government launhed plan aimed ritially reduing hcv p…	Hepatitis	0.189004632	0.272535567	0.279010434	0.163800926	0.095648441	0	Excited
hepatitis preventable aording hepatitis highly preventable treatable urable partiularly ase hepatitis c hepatitis hepatitis mainly transmitted person person fealoral route due onsumption ontaminated food water thus avoid exposure hepatitis virus important wash hands thoroughly using restroom exposure blood stool body fluids infeted persons also important avoid onsumption unlean water raw underook…	Hepatitis	0.357707126	0.116039288	0.140858994	0.210788507	0.14752709	0.027078996	Angry
hepatitis b novel therapeutic approach cure chronic infection health last author ulrike protzer professor virology diretor institute virology tum researhes among things hepatitis viruses image kurt bauer tum hepatitis b virus hbv infetion persists beause virusspeifi immune response dysfuntional therapeuti vaines might used end immune tolerane virus patients hroni disease effetive patients using p…	Hepatitis	0.155380918	0.190873837	0.197110317	0.230553105	0.226081823	0	Fear
questions cost hepatitis booster shot health officials encourage second dose vaccine sine deember 2017 tennessee department health seen 3000 onfirmed ases hepatitis vaine two dose series health offiials urging people get seond one lifetime protetion last july tennesse department health estimated 500 mdonaldâs ustomers affeted hepatitis outbreak provided free vaines anyone may visited restaurant â…	Hepatitis	0.348005505	0.129122216	0.188386188	0.163458713	0.146774613	0.024252766	Angry
health officials confirm case hepatitis joplin restaurant health offiials onfirm ase hepatitis joplin restaurant february 28 2020 915 pm chris warner february 28 2020 915 pm updated chris warner joplin mo â health offiials joplin onfirm ase hepatitis chiliâs range line interim health department diretor ryan talken says department first notified hepatitis ase tuesday loal hospital notifiation made…	Hepatitis	0.135836303	0.25392796	0.310167387	0.176507379	0.123560971	0	Excited
pact inked mylan allows new hepatitis c drug made india sales local market companies pat inked mylan allows new hepatitis c drug made india sales loal market pat inked mylan allows new hepatitis c drug made india sales loal market world health organisation inluded model list essential mediines last year reommended hep c treatment written prabha raghavan new delhi updated marh 2 2020 42300 drug om…	Hepatitis	0.090152283	0.298345167	0.472736329	0.103712468	0.024321572	0.010732181	Excited
hepatitis b vaccination booster dose 18 years maintains long share email primary vaination hbv birth may provide adequate lifelong antibody levels booster vaine age 18 years reinfores antibody levels least 4 years primary vaination hepatitis b virus hbv birth may provide adequate lifelong antibody levels booster vaine age 18 years reinfores antibody levels least 4 years aording study published in…	Hepatitis	0.148936977	0.297144292	0.250410528	0.169648098	0.133860106	0	Happy
11 11yearold lake county dies flu updated feb 05 2020 posted feb 05 2020 national surveillane indiators ontinue reflet 20192020 flu season early irulation influenza b virus proving partiularly severe one far hildren young adults ginger christ plain dealer cleveland ohio â 11yearold hild lake county died flu aording lake county general health distrit seond fluassoiated pediatri death ohio season h…	Influenza/Flu	0.111010603	0.067228534	0.09919442	0.527561531	0.15184824	0.043156672	Fear
customers may exposed hepatitis mid customers may exposed hepatitis midsouth restaurant watch customers may exposed hepatitis midsouth restaurant share jaque masse updated february 19 2020 940 desoto county miss â wellknown pizza plae horn lake spotlight possibly exposing ustomers hepatitis mississippi state health department said infeted employee worked restaurant jan 28 feb 11 health department…	Hepatitis	0.347566113	0.112686726	0.158038202	0.206557166	0.153493794	0.021657999	Angry
30 states hepatitis outbreaks doctors know west virginia 2577 indiana 2219 response hepatitis outbreaks aross ountry centers disease control prevention cdc provides ongoing epidemiology lab support well vaine supply poliy development among adults hepatitis infetion results substantial osts medial work loss cdc says 60 people hepatitis outbreaks hospitalized inpatients related coverage simpler app…	Hepatitis	0.188300985	0.246697006	0.342714011	0.115572034	0.080552402	0.026163563	Excited
identifying properly treating hepatitis c keys cure identifying properly treating hepatitis c keys cure 20191209 193608 jenna herman dnp aprn fnpbc 3 global population 170 million people infeted hepatitis c virus hcv aording world health organization estimates12 hcv auses liver inflammation often results bloodborne infetion hepatitis c23 united states hepatitis c prevailing bloodborne infetion 30…	Hepatitis	0.190938879	0.238113606	0.30036031	0.127818822	0.115431262	0.027337121	Excited
doctors try prevent high posted wed 505 pm feb 26 2020 updated wed 603 pm feb 26 2020 brown county wis wbay flu still spreading like wildfire one loal dotor desribes large number otherwise healthy adults getting sik fifth hild died flu florida pixabay providers taking extra measures prevent highrisk people getting sik spring hopefully horizon dotors still tell get flu shot preaution always enough…	Influenza/Flu	0.147507255	0.153501234	0.180956749	0.322362479	0.128236774	0.06743551	Fear
urges countries invest eliminating hepatitis urges ountries invest eliminating hepatitis whoyoshi shimizu urges ountries invest eliminating hepatitis 26 july 2019 espaãol ahead world hepatitis day 28 july alls ountries take advantage reent redutions osts diagnosing treating viral hepatitis sale investments disease elimination new study published today lanet global health found investing us6bn per…	Hepatitis	0.156123389	0.208318435	0.345147208	0.148847473	0.141563495	0	Excited
alternative hepatitis testing tools facilitate whoâs goal hepatitis elimination hev infetions among hivpositive individuals outbreak hepatitis modelling studies estimate global prevalene hbv hcv infetions 291 million 71 million ases respetively45 although infant vaination programs helped urb prevalene rates yet implemented many low middleinome ountries absolute number infeted individuals ontinued…	Hepatitis	0.149406877	0.255582768	0.398792259	0.152180188	0.044037908	0	Excited
crowdsourced intervention promote hepatitis b c testing among men sex men china nationwide online randomized controlled trial google sholar total sample 674 men would needed ahieve 80 power exat test testing rates intervention ontrol arms 8â5 3â0 respetively final sample size rounded 700 inrease power 26 randomization sas software university edition cary north carolina usa used generate random al…	Hepatitis	0.205580615	0.183175156	0.206832537	0.193630042	0.177793388	0.032988264	Excited
vaccine hepatitis b heres still need cure messenger hepatitis b bloodborne virus paks punh worldwide 13 billion people infeted hepatitis b 257 million people developed lifelong infetion inludes 240000 australians many indigenous globally transmission ommonly mother baby early life itâs possible infeted adulthood sex bloodtoblood ontat people infeted adulthood develop short infetion whih immune re…	Hepatitis	0.365158435	0.104652402	0.124214698	0.169179114	0.216104428	0.020690924	Angry
coronavirus less threatening vanderburgh flu top nurse says faebookemail twitter google linkedin pinterest coronavirus less threatening vanderburgh everyday flu top nurse says warding oronavirus isnt immediate loal health onern said lynn herr top health department offiial would everyday flu post faebook coronavirus less threatening vanderburgh everyday flu top nurse says warding oronavirus isnt i…	Influenza/Flu	0.306547291	0.093556388	0.151458692	0.257978174	0.131244216	0.05921524	Angry
whatâs deadlier coronavirus flu feb 27 2020 0448 pm cst updated feb 27 2020 0611 pm cst president donald trump members presidentâs coronavirus task fore holds paper ountries best least prepared deal pandemi news onferene brady press briefing room white house wednesday feb 26 2020 washington ap photoevan vui sioux falls sd kelo â makes coronavirus dangerous flu similar viruses president donald tru…	Influenza/Flu	0.200939138	0.133046556	0.174210118	0.259227443	0.190078489	0.042498256	Fear
weight loss normalizes alt improves long share email hroni hepatitis b elevated alanine aminotransferase ommon omplete viral suppression nuleostide analog therapy high body mass index independent preditor outomes high body mass index bmi independent risk fator longitudinal alanine aminotransferase alt elevation omplete hepatitis b virus dna suppression therefore weight loss may help normalize alt…	Other	0.069828511	0.206794706	0.591001465	0.076779334	0.055595985	0	Excited
dhs flu cases arizona doubled last years rate marh 2 2020 425 ap photolm otero file phoenix â fear ontinues soar global spread oronavirus arizonans ontrating regular flu alarming rate stateâs department health servies reports 25800 ases season â twie many last year âabout 49 flu ases hildren 18 underâ arizona dhs diretor cara christ told ktar news 923 fm âweâve two pediatri deaths arizona seasonâ…	Influenza/Flu	0.134574609	0.120771532	0.164313653	0.420977593	0.159362614	0	Fear
health department flu numbers lexington rise fcc wath us live work play right central kentuky neighbors elebrate ommunity tell stories trusted soure loal news live stream get alerts download abc 36 news app smart phone tablet devie reeive breaking news weather push notifiations minute happens	Influenza/Flu	0.226059924	0.21583801	0.259845352	0.150930242	0.092202108	0.055124363	Excited
hepatitis becomes health emergency florida hepatitis beomes health emergeny florida written maria cohut phd august 5 2019 fat heked paula field hepatitis viral disease used fairly unommon united states year however ases hepatitis infetion esalated worrying degree month florida delared hepatitis health emergeny share pinterest state florida delared hepatitis outbreak âpubli health emergenyâ hepati…	Hepatitis	0.219484395	0.136516184	0.175887775	0.229571603	0.207589796	0.030950248	Fear
trump says coronavirus shows need better flu shot georgia announes two onfirmed ases oronavirus president trump says covid19 oronavirus outbreak shows need better flu shot trump told rally rowd monday night letured drug exeutives visiting white house disuss oronavirus need redue annual deaths flu âi atually told pharmaeutial ompanies little bit better job vaineâ trump said charlotte north carolin…	Influenza/Flu	0.275288376	0.049347737	0.109469094	0.306130347	0.188126434	0.071638012	Fear
letter great news regarding hepatitis c treatments â chico enterprise letters editor marh 3 2020 117 believe harm redution oalition representatives said reent chio city counil meeting 15 drug users showed servies tested positive hepatitis c heart goes people found enouraging news reasons iâll explain 1998 injured traffi aident chio required blood transfusion tested positive hep c though turned fa…	Hepatitis	0.186809309	0.228738868	0.215381271	0.196364332	0.172706221	0	Happy
hepatitis c testing among perinatally exposed infants artile hepatitis c testing among perinatally exposed infants susan lopata elizabeth mneer judith dudley carolyn wester william cooper james g carlui claudia espinosa william dupont stephen w patrik pediatris marh 2020 145 3 e20192482 doi httpsdoiorg101542peds20192482 susan lopata vanderbilt center child health poliy vanderbilt university media…	Hepatitis	0.206031273	0.198930654	0.258371157	0.187232923	0.149433992	0	Excited
new study global impact hepatitis c elimination efforts deember 06 2019 500 new study global impat hepatitis c elimination efforts international team researhers onduts study defines simple lowost blood test yields highperforming results elimination hepatitis c chroni hepatitis c virus hcv affets 70 million people worldwide leading ause irrhosis liver aner estimated three four million amerians hro…	Hepatitis	0.157693673	0.270333294	0.332635496	0.131281227	0.108056311	0	Excited
interactive new flu cases tick kentucky 14 deaths reported interactive new flu ases tik kentuky 14 deaths reported wkyt news staff posted mon 1018 mar 02 2020 lexington ky wkyt number new flu ases kentuky health department says onfirmed 1943 new ases past week total number flu ases season around 21000 aording health department number flurelated deaths also weeks report shows 80 people died flurel…	Influenza/Flu	0.276592023	0.062406375	0.205645846	0.208911321	0.22736691	0.019077526	Angry
duval volusia counties hepatitis cases duval volusia ounties hepatitis ases news servie florida tags florida health hepatitis duval county florida department health mirosopi image hepatitis avirus taken us centers disease control prevention cdc via cnn tallahassee fla â florida topped 280 reported ases hepatitis year largest numbers duval volusia ounties saturday 281 ases reported statewide 60 du…	Hepatitis	0.310850945	0.135645776	0.265064227	0.147993932	0.14044512	0	Angry
roll flu jabs sooner experts say amid fears dual infections larger text size large text size influenza vaine released early year infetious disease experts say amid growing fears global oronavirus pandemi ould hit australia peak flu season professor nigel mmillan infetious disease expert griffith university said dual threat infeted potentially lethal respiratory illnesses time meant flu vaine roll…	Influenza/Flu	0.403056915	0.056385885	0.102802307	0.183567707	0.181226773	0.072960413	Angry
pakistan second largest burden hepatitis c virus say experts listen pakistan seond largest burden hepatitis c virus say experts pakistan seond largest burden hepatitis c virus hcv infetion world estimated 8 10 million people hroniallyinfeted persons hcv disussed experts 7th international symposiumcumtraining course moleular mediine drug researh held dr panjwani centre moleular mediine drug resear…	Hepatitis	0.375414393	0.09256004	0.135001733	0.177094284	0.206085634	0.013843917	Angry
[truncated: 3,377 more rows]
